# Supplementary material for: Nonclinical characterization of ICVB-1042 as a selective oncolytic adenovirus for solid tumor treatment
Source: Commun Biol. 2024 Sep 13;7:1132. doi: 10.1038/s42003-024-06839-6 (PMC11399272; doi:10.1038/s42003-024-06839-6)
Supplement: Supplementary file 3 — Supplementary Data 1 [file 42003_2024_6839_MOESM3_ESM.xlsx]

## Sheet: Fig 2C. 
	CD46+ A549		CD46- A549
Uninfected	0.077	0.23	0	0.046
ICVB-1042	46.6	48.6	2.45	1.41
Ad5-Ypet	19.7	20.1	16.5	16.6

## Sheet: Fig 2D.
ICVB-1042	0.0525751	0.0290123
Ad5-Ypet	0.837563	0.825871
