# Supplementary material for: Nonclinical characterization of ICVB-1042 as a selective oncolytic adenovirus for solid tumor treatment
Source: Commun Biol. 2024 Sep 13;7:1132. doi: 10.1038/s42003-024-06839-6 (PMC11399272; doi:10.1038/s42003-024-06839-6)
Supplement: Supplementary file 4 — Supplementary Data 2 [file 42003_2024_6839_MOESM4_ESM.xlsx]

## Sheet: Fig. 3A,B
Tissue	Cell Line	ICVB-1042	Ad5-GM-CSF	Ad5-Δ24-RGD	Ad11p/Ad3
Lung	A549	0.0025	0.13	0.04	0.00093
Brain	H4	0.0016	0.72	0.072	1.49
Brain	LN-229	0.029	0.95	0.12	5
Bladder	HT-1197	0.012	1.54	0.024	1.55
Bladder	SW 780	0.0009	0.1	0.016	0.0001
Bladder	UM-UC-3	0.41	0.32	0.04	5
Head and neck	CAL 27	0.017	5	5	3.52
Head and neck	FaDu	0.072	1.08	0.025	0.23
Prostate	PC-3	0.016	5	5	0.0023
Prostate	LNCaP clone FGC	0.0016	0.0017	0.00047	0.019
Breast	MDA-MB-415	0.037	0.24	0.052	0.011
Breast	MDA-MB-231	0.012	5	5	5

## Sheet: Fig 3C. 
Bladder Cancer
MOI	ICVB-1042		Ad5-GM-CSF
30	100	100	90.6632	85.6216
6	100	98.3639	0	0
1.2	52.5562	84.1008	0	0
Glioblastoma
MOI	ICVB-1042		Ad5-d24-RGD
30	100	100	99.1941	95.3492
7.5	100	100	70.7439	72.3638
1.9	86.208	85.7909	5.8721	6.0273
0.47	45.1183	44.2037	0	0
Lung Cancer
MOI	ICVB-1042		Ad11p/Ad3
30	83.8114	78.1447	68.0084	66.7855
7.5	78.8505	67.1585	23.841	24.4384
1.9	74.3622	54.6054	4.3952	3.1001
0.47	41.0475	8.8509	1.0793	10.8379
Breast Cancer
MOI	ICVB-1042		Ad11p/Ad3
30	76.2	79.7	9.9	3.9
6	90.8	100	7.6	11.6
1.2	100	100	17.6	0
