# Supplementary material for: Nonclinical characterization of ICVB-1042 as a selective oncolytic adenovirus for solid tumor treatment
Source: Commun Biol. 2024 Sep 13;7:1132. doi: 10.1038/s42003-024-06839-6 (PMC11399272; doi:10.1038/s42003-024-06839-6)
Supplement: Supplementary file 5 — Supplementary Data 3 [file 42003_2024_6839_MOESM5_ESM.xlsx]

## Sheet: Fig. 4A,B
Tissue	Cell Type	ICVB-1042 IC50 MOI
Tumor	A549	0.0003079
Bladder	Bladder Epithelial	5
Bladder	Bladder Smooth Muscle	5
Brain	Astrocytes	0.31
Heart	Aortic Smooth Muscle	2.21
Heart	Cardiac Fibroblast	2
Heart	Microvascular Endothelial	0.41
Intestine	Intestinal Epithelial	0.26
Kidney	Renal Cortical Epithelial	0.99
Kidney	Renal Epithelial	0.001
Lung	Bronchial Epithelial	0.13
Lung	Lung Fibroblast	0.03
Lung	Small Airway Epithelial	0.06
Ovary	Ovarian Epithelial	5
Prostate	Prosate Epithelial	4.93
Prostate	Prosate Stromal	0.3
Skin	Keratinocyte	5
Skin	Melanocyte	5
Others	Umbilical Vein Endothelial	0.02

## Sheet: Fig 4C. 
Time (hr)	No Virus		ICVB-1042		ICVB-1358		Ad5-Ypet
0.5542	26.0229	32.5287	45.5401	19.5172	39.0344	6.50573	13.0115	26.0229
1.5658	91.0803	130.115	110.597	39.0344	71.5631	65.0573	58.5516	97.586
2.5731	104.092	110.597	117.103	45.5401	65.0573	104.092	45.5401	104.092
3.5806	84.5746	123.609	97.586	39.0344	58.5516	71.5631	58.5516	110.597
4.5878	104.092	97.586	84.5746	39.0344	71.5631	84.5746	45.5401	117.103
5.5939	91.0803	117.103	84.5746	39.0344	45.5401	91.0803	39.0344	110.597
6.6011	84.5746	104.092	78.0688	39.0344	65.0573	78.0688	39.0344	97.586
7.6072	84.5746	104.092	97.586	26.0229	45.5401	58.5516	39.0344	84.5746
8.6139	65.0573	84.5746	104.092	19.5172	58.5516	58.5516	58.5516	104.092
9.6211	58.5516	97.586	97.586	19.5172	65.0573	78.0688	52.0459	97.586
10.6825	52.0459	117.103	97.586	32.5287	52.0459	84.5746	52.0459	84.5746
11.6889	65.0573	97.586	130.115	32.5287	52.0459	91.0803	45.5401	84.5746
12.6961	39.0344	123.609	136.62	39.0344	91.0803	149.632	78.0688	104.092
13.7042	52.0459	130.115	156.138	52.0459	136.62	162.643	97.586	78.0688
14.7106	65.0573	123.609	149.632	65.0573	234.206	221.195	130.115	117.103
15.7178	65.0573	117.103	195.172	78.0688	338.298	286.252	182.161	143.126
16.725	65.0573	97.586	182.161	97.586	448.896	461.907	253.724	162.643
17.7319	71.5631	91.0803	214.689	78.0688	696.114	598.528	273.241	195.172
18.7394	78.0688	91.0803	221.195	78.0688	800.205	761.171	377.333	286.252
19.7464	71.5631	97.586	208.184	97.586	936.826	884.78	455.401	435.884
20.7533	71.5631	104.092	253.724	104.092	1125.49	1001.88	592.022	533.47
21.7594	91.0803	97.586	260.229	104.092	1288.13	1158.02	748.159	670.091
22.7661	78.0688	104.092	273.241	117.103	1437.77	1255.61	897.791	780.688
23.8219	71.5631	110.597	351.31	227.701	1548.37	1444.27	1145.01	936.826
24.8278	71.5631	104.092	377.333	299.264	1711.01	1483.31	1262.11	1053.93
25.8342	71.5631	104.092	377.333	292.758	1678.48	1502.83	1346.69	1164.53
26.8486	91.0803	104.092	383.838	273.241	1717.51	1548.37	1489.81	1229.58
27.8553	84.5746	110.597	383.838	266.735	1684.98	1580.89	1665.47	1314.16
28.865	65.0573	123.609	351.31	286.252	1756.55	1541.86	1678.48	1385.72
29.8722	91.0803	117.103	331.792	292.758	1730.53	1574.39	1691.49	1457.28
30.8792	78.0688	104.092	357.815	279.747	1769.56	1574.39	1763.05	1431.26
31.8864	65.0573	104.092	325.287	279.747	1815.1	1593.9	1782.57	1489.81
32.8936	78.0688	110.597	305.769	305.769	1724.02	1606.92	1899.67	1483.31
33.9008	65.0573	104.092	325.287	305.769	1756.55	1483.31	1997.26	1567.88
34.9081	71.5631	104.092	292.758	344.804	1613.42	1522.34	1932.2	1580.89
35.9156	65.0573	104.092	325.287	318.781	1665.47	1535.35	1919.19	1567.88
36.9225	71.5631	97.586	331.792	325.287	1691.49	1580.89	1925.7	1704.5
37.9294	65.0573	104.092	325.287	318.781	1632.94	1470.3	1867.15	1645.95
38.9367	58.5516	97.586	325.287	338.298	1593.9	1470.3	1938.71	1691.49
39.9436	45.5401	97.586	318.781	344.804	1548.37	1424.76	1912.69	1639.44
40.9508	65.0573	91.0803	351.31	325.287	1548.37	1346.69	1938.71	1769.56
41.9578	52.0459	91.0803	383.838	364.321	1496.32	1327.17	1899.67	1717.51
42.965	52.0459	84.5746	357.815	383.838	1535.35	1372.71	1971.24	1691.49
43.9722	65.0573	78.0688	390.344	409.861	1502.83	1385.72	1906.18	1743.54
44.9792	84.5746	84.5746	435.884	403.356	1619.93	1340.18	1990.76	1860.64
45.5444	78.0688	78.0688	442.39	435.884	1587.4	1307.65	1932.2	1847.63
46.58	84.5746	71.5631	455.401	461.907	1587.4	1398.73	1886.66	1717.51
47.5844	84.5746	71.5631	435.884	474.919	1561.38	1405.24	1938.71	1639.44
48.5844	78.0688	78.0688	474.919	513.953	1541.86	1385.72	1854.13	1639.44
49.5886	84.5746	71.5631	487.93	533.47	1561.38	1411.74	1867.15	1619.93
50.5886	91.0803	84.5746	494.436	552.987	1554.87	1411.74	1743.54	1671.97
51.6147	117.103	78.0688	559.493	611.539	1463.79	1372.71	1860.64	1515.84
52.6453	130.115	91.0803	520.459	618.045	1372.71	1346.69	1880.16	1528.85
53.6481	110.597	84.5746	559.493	598.528	1450.78	1353.19	1821.61	1593.9
54.6483	104.092	84.5746	481.424	585.516	1424.76	1320.66	1847.63	1522.34
55.6481	123.609	84.5746	507.447	670.091	1359.7	1333.68	1730.53	1561.38
56.6481	104.092	71.5631	494.436	644.068	1398.73	1359.7	1847.63	1567.88
57.6481	71.5631	110.597	520.459	624.551	1418.25	1346.69	1769.56	1502.83
58.6481	78.0688	91.0803	520.459	572.505	1418.25	1333.68	1750.04	1405.24
59.6481	65.0573	84.5746	546.482	605.033	1314.16	1327.17	1698	1483.31
60.6481	78.0688	91.0803	546.482	598.528	1327.17	1307.65	1730.53	1528.85
61.6481	71.5631	84.5746	546.482	585.516	1327.17	1288.13	1698	1619.93
62.653	58.5516	91.0803	592.022	624.551	1307.65	1333.68	1724.02	1463.79
63.654	97.586	84.5746	520.459	598.528	1275.12	1288.13	1730.53	1502.83
64.653	91.0803	71.5631	539.976	598.528	1242.6	1281.63	1665.47	1470.3
65.653	104.092	52.0459	533.47	650.573	1190.55	1223.08	1684.98	1502.83
66.653	97.586	45.5401	572.505	592.022	1203.56	1229.58	1665.47	1502.83
67.654	84.5746	39.0344	585.516	631.056	1158.02	1171.03	1698	1541.86
68.653	91.0803	45.5401	572.505	650.573	1151.52	1105.97	1632.94	1541.86
69.653	84.5746	52.0459	552.987	605.033	1092.96	1125.49	1645.95	1502.83

## Sheet: Fig 4D.
ICVB-1042	ICVB-1358	Ad5-YPet
396.85	1463.79	1776.07
435.884	1307.65	1561.38

## Sheet: Fig 4E.
ICVB-1042						ICVB-1358						Ad5-YPet
Time (hr)	No Drug		1 uM Palbo			Time (hr)	No Drug		1 uM Palbo			Time (hr)	No Drug		1 uM Palbo
0.5542	0	0	0	0		0.5542	0	0	0	0		0.5542	0	0	0	0
1.5658	0	0	0	0		1.5658	0	0	6.50573	26.0229		1.5658	0	0	6.50573	6.50573
2.5731	0	0	0	0		2.5731	0	0	0	26.0229		2.5731	0	0	6.50573	6.50573
3.5806	0	0	0	0		3.5806	0	0	6.50573	19.5172		3.5806	0	0	6.50573	6.50573
4.5878	0	0	0	0		4.5878	0	0	6.50573	19.5172		4.5878	0	0	6.50573	6.50573
5.5939	0	0	0	0		5.5939	0	0	6.50573	13.0115		5.5939	0	0	6.50573	6.50573
6.6011	0	0	0	0		6.6011	0	0	0	19.5172		6.6011	0	0	6.50573	0
7.6072	0	0	0	0		7.6072	0	0	0	19.5172		7.6072	0	0	6.50573	6.50573
8.6139	0	0	0	0		8.6139	0	0	6.50573	19.5172		8.6139	0	0	0	6.50573
9.6211	0	0	0	0		9.6211	0	0	6.50573	19.5172		9.6211	0	0	6.50573	0
10.6825	0	0	0	0		10.6825	0	0	6.50573	13.0115		10.6825	0	0	0	0
11.6889	0	0	0	0		11.6889	0	0	6.50573	13.0115		11.6889	0	0	0	0
12.6961	0	0	0	0		12.6961	0	0	0	19.5172		12.6961	0	0	0	0
13.7042	0	0	0	0		13.7042	0	0	0	19.5172		13.7042	0	0	0	0
14.7106	0	0	0	0		14.7106	6.50573	6.50573	0	13.0115		14.7106	0	0	0	0
15.7178	0	0	0	0		15.7178	19.5172	6.50573	0	13.0115		15.7178	0	0	0	0
16.725	0	6.50573	0	0		16.725	45.5401	39.0344	6.50573	26.0229		16.725	0	0	0	0
17.7319	0	13.0115	0	0		17.7319	110.597	110.597	58.5516	84.5746		17.7319	32.5287	19.5172	0	6.50573
18.7394	19.5172	26.0229	0	0		18.7394	286.252	299.264	130.115	182.161		18.7394	97.586	52.0459	32.5287	45.5401
19.7464	39.0344	65.0573	0	0		19.7464	552.987	592.022	331.792	312.275		19.7464	201.678	117.103	78.0688	91.0803
20.7533	104.092	123.609	0	0		20.7533	884.78	956.343	663.585	663.585		20.7533	331.792	221.195	195.172	156.138
21.7594	175.655	208.184	0	0		21.7594	1210.07	1262.11	878.274	1040.92		21.7594	474.919	351.31	357.815	286.252
22.7661	273.241	312.275	0	0		22.7661	1593.9	1691.49	1327.17	1398.73		22.7661	676.596	520.459	507.447	468.413
23.8219	702.619	670.091	13.0115	0		23.8219	2159.9	2211.95	1743.54	1880.16		23.8219	1470.3	1158.02	1125.49	936.826
24.8278	845.745	787.194	13.0115	6.50573		24.8278	2205.44	2394.11	1945.21	1938.71		24.8278	1626.43	1496.32	1398.73	1171.03
25.8342	1001.88	1034.41	26.0229	6.50573		25.8342	2205.44	2465.67	1932.2	1984.25		25.8342	1782.57	1750.04	1789.08	1346.69
26.8486	1112.48	1158.02	45.5401	13.0115		26.8486	2270.5	2303.03	2029.79	1886.66		26.8486	1925.7	1893.17	1899.67	1541.86
27.8553	1210.07	1268.62	78.0688	39.0344		27.8553	2277.01	2316.04	1938.71	1854.13		27.8553	1997.26	2081.84	2062.32	1873.65
28.865	1392.23	1489.81	91.0803	45.5401		28.865	2368.09	2309.54	1919.19	1977.74		28.865	2231.47	2205.44	2192.43	1932.2
29.8722	1405.24	1626.43	123.609	71.5631		29.8722	2231.47	2264	1815.1	2016.78		29.8722	2237.97	2400.62	2172.91	1997.26
30.8792	1496.32	1678.48	149.632	97.586		30.8792	2264	2387.6	1893.17	2023.28		30.8792	2224.96	2465.67	2446.16	2062.32
31.8864	1587.4	1704.5	195.172	117.103		31.8864	2316.04	2335.56	1912.69	2016.78		31.8864	2368.09	2446.16	2446.16	2062.32
32.8936	1606.92	1789.08	175.655	143.126		32.8936	2342.06	2342.06	1867.15	2023.28		32.8936	2290.02	2524.22	2355.08	2088.34
33.9008	1561.38	1704.5	221.195	169.149		33.9008	2322.55	2283.51	1899.67	2036.3		33.9008	2250.98	2426.64	2420.13	2127.38
34.9081	1496.32	1795.58	273.241	182.161		34.9081	2374.59	2407.12	1906.18	2055.81		34.9081	2303.03	2459.17	2348.57	2192.43
35.9156	1496.32	1815.1	331.792	175.655		35.9156	2348.57	2400.62	1886.66	2146.89		35.9156	2472.18	2420.13	2218.45	2355.08
36.9225	1574.39	1769.56	357.815	188.666		36.9225	2342.06	2316.04	1893.17	2218.45		36.9225	2335.56	2316.04	2146.89	2179.42
37.9294	1613.42	1815.1	390.344	253.724		37.9294	2387.6	2387.6	1925.7	2244.48		37.9294	2361.58	2224.96	2153.4	2133.88
38.9367	1470.3	1698	448.896	260.229		38.9367	2426.64	2198.94	2029.79	2192.43		38.9367	2361.58	2120.87	2205.44	2283.51
39.9436	1587.4	1938.71	552.987	312.275		39.9436	2543.74	2348.57	2114.36	2283.51		39.9436	2374.59	2205.44	2348.57	2205.44
40.9508	1606.92	1860.64	579.01	338.298		40.9508	2608.8	2283.51	2198.94	2368.09		40.9508	2452.66	2055.81	2133.88	2374.59
41.9578	1606.92	1828.11	605.033	383.838		41.9578	2530.73	2381.1	2179.42	2420.13		41.9578	2400.62	2153.4	2329.05	2322.55
42.965	1600.41	1912.69	598.528	429.378		42.965	2511.21	2342.06	2237.97	2296.52		42.965	2335.56	2101.35	2270.5	2250.98
43.9722	1541.86	1821.61	637.562	435.884		43.9722	2459.17	2459.17	2146.89	2374.59		43.9722	2452.66	2192.43	2231.47	2277.01
44.9792	1639.44	1880.16	650.573	513.953		44.9792	2485.19	2348.57	2218.45	2472.18		44.9792	2478.68	2277.01	2472.18	2368.09
45.5444	1587.4	1860.64	624.551	487.93		45.5444	2452.66	2335.56	2257.49	2465.67		45.5444	2556.75	2192.43	2524.22	2244.48
46.58	1652.46	1893.17	676.596	546.482		46.58	2452.66	2296.52	2257.49	2543.74		46.58	2426.64	2283.51	2504.71	2270.5
47.5844	1678.48	1912.69	689.608	513.953		47.5844	2446.16	2335.56	2231.47	2485.19		47.5844	2413.63	2257.49	2582.78	2407.12
48.5844	1626.43	1880.16	741.654	552.987		48.5844	2472.18	2270.5	2159.9	2504.71		48.5844	2452.66	2205.44	2608.8	2355.08
49.5886	1665.47	1893.17	774.182	546.482		49.5886	2400.62	2322.55	2237.97	2511.21		49.5886	2472.18	2342.06	2686.87	2530.73
50.5886	1737.03	1951.72	819.722	572.505		50.5886	2459.17	2257.49	2257.49	2589.28		50.5886	2465.67	2211.95	2615.3	2582.78
51.6147	1691.49	2003.77	767.677	657.079		51.6147	2413.63	2159.9	2146.89	2400.62		51.6147	2433.14	2237.97	2602.29	2459.17
52.6453	1730.53	2036.3	813.217	689.608		52.6453	2355.08	2179.42	2153.4	2374.59		52.6453	2335.56	2237.97	2498.2	2394.11
53.6481	1795.58	2010.27	826.228	709.125		53.6481	2361.58	2146.89	2244.48	2400.62		53.6481	2420.13	2250.98	2563.26	2381.1
54.6483	1828.11	2010.27	845.745	683.102		54.6483	2348.57	2159.9	2237.97	2407.12		54.6483	2400.62	2250.98	2563.26	2543.74
55.6481	1795.58	2055.81	826.228	702.619		55.6481	2264	2185.93	2244.48	2355.08		55.6481	2400.62	2296.52	2517.72	2433.14
56.6481	1802.09	1977.74	774.182	676.596		56.6481	2224.96	2198.94	2127.38	2387.6		56.6481	2374.59	2264	2706.39	2504.71
57.6481	1841.12	1945.21	787.194	741.654		57.6481	2296.52	2198.94	2172.91	2264		57.6481	2387.6	2264	2582.78	2563.26
58.6481	1841.12	1984.25	813.217	761.171		58.6481	2309.54	2127.38	2146.89	2309.54		58.6481	2426.64	2316.04	2628.32	2472.18
59.6481	1847.63	1854.13	800.205	754.665		59.6481	2218.45	2166.41	2192.43	2303.03		59.6481	2387.6	2283.51	2836.5	2543.74
60.6481	1873.65	1899.67	780.688	754.665		60.6481	2140.39	2081.84	2192.43	2237.97		60.6481	2342.06	2264	2777.95	2589.28
61.6481	1828.11	1841.12	832.734	780.688		61.6481	2166.41	2049.31	2198.94	2250.98		61.6481	2452.66	2250.98	2751.93	2628.32
62.653	1711.01	1867.15	878.274	813.217		62.653	2192.43	2068.82	2101.35	2231.47		62.653	2368.09	2172.91	2615.3	2680.36
63.654	1743.54	1815.1	813.217	767.677		63.654	2153.4	2094.85	2075.33	2179.42		63.654	2426.64	2224.96	2914.57	2680.36
64.653	1730.53	1789.08	858.757	800.205		64.653	2101.35	2023.28	2088.34	2257.49		64.653	2478.68	2290.02	2829.99	2641.33
65.653	1730.53	1808.59	845.745	787.194		65.653	2068.82	2023.28	2081.84	2244.48		65.653	2374.59	2316.04	2927.58	2602.29
66.653	1750.04	1737.03	904.297	774.182		66.653	2068.82	1964.73	2029.79	2185.93		66.653	2322.55	2374.59	2751.93	2595.79
67.654	1691.49	1743.54	884.78	787.194		67.654	1964.73	1945.21	1899.67	2166.41		67.654	2348.57	2296.52	2836.5	2569.76
68.653	1737.03	1684.98	897.791	891.286		68.653	1919.19	1893.17	1964.73	2244.48		68.653	2290.02	2303.03	2856.02	2706.39
69.653	1704.5	1698	891.286	839.24		69.653	1919.19	1789.08	1925.7	2081.84		69.653	2224.96	2224.96	2758.43	2589.28

## Sheet: Fig 4F.
ICVB-1042	ICVB-1358	Ad5-YPet
0.423006	0.910837	1.12011
0.315399	1.05624	1.01117

## Sheet: Fig 4G.
MOI	Cell_line	Virus	Treatment	Replicate	cell_viability
1.29725	Renal Epithelial	ICVB-1042	DMSO	Rep1	0.022074
1.29725	Renal Epithelial	ICVB-1042	DMSO	Rep2	0.017967
1.29725	Renal Epithelial	ICVB-1042	DMSO	Rep3	0.11653
1.29725	Renal Epithelial	ICVB-1042	DMSO	Rep4	0.042608
0.25945	Renal Epithelial	ICVB-1042	DMSO	Rep1	0.054928
0.25945	Renal Epithelial	ICVB-1042	DMSO	Rep2	0.065195
0.25945	Renal Epithelial	ICVB-1042	DMSO	Rep3	0.112423
0.25945	Renal Epithelial	ICVB-1042	DMSO	Rep4	0.044661
0.05189	Renal Epithelial	ICVB-1042	DMSO	Rep1	0.118583
0.05189	Renal Epithelial	ICVB-1042	DMSO	Rep2	0.102156
0.05189	Renal Epithelial	ICVB-1042	DMSO	Rep3	0.178131
0.05189	Renal Epithelial	ICVB-1042	DMSO	Rep4	0.147331
0.010378	Renal Epithelial	ICVB-1042	DMSO	Rep1	0.120637
0.010378	Renal Epithelial	ICVB-1042	DMSO	Rep2	0.163758
0.010378	Renal Epithelial	ICVB-1042	DMSO	Rep3	0.147331
0.010378	Renal Epithelial	ICVB-1042	DMSO	Rep4	0.169918
0.002076	Renal Epithelial	ICVB-1042	DMSO	Rep1	0.169918
0.002076	Renal Epithelial	ICVB-1042	DMSO	Rep2	0.137064
0.002076	Renal Epithelial	ICVB-1042	DMSO	Rep3	0.204825
0.002076	Renal Epithelial	ICVB-1042	DMSO	Rep4	0.307495
0.000415	Renal Epithelial	ICVB-1042	DMSO	Rep1	0.245893
0.000415	Renal Epithelial	ICVB-1042	DMSO	Rep2	0.356776
0.000415	Renal Epithelial	ICVB-1042	DMSO	Rep3	0.477926
0.000415	Renal Epithelial	ICVB-1042	DMSO	Rep4	0.369097
8.3e-05	Renal Epithelial	ICVB-1042	DMSO	Rep1	0.443018
8.3e-05	Renal Epithelial	ICVB-1042	DMSO	Rep2	0.822895
8.3e-05	Renal Epithelial	ICVB-1042	DMSO	Rep3	0.672998
8.3e-05	Renal Epithelial	ICVB-1042	DMSO	Rep4	0.438912
1.66e-05	Renal Epithelial	ICVB-1042	DMSO	Rep1	0.260267
1.66e-05	Renal Epithelial	ICVB-1042	DMSO	Rep2	0.545688
1.66e-05	Renal Epithelial	ICVB-1042	DMSO	Rep3	1.11242
1.66e-05	Renal Epithelial	ICVB-1042	DMSO	Rep4	0.851643
3.32e-06	Renal Epithelial	ICVB-1042	DMSO	Rep1	0.808522
3.32e-06	Renal Epithelial	ICVB-1042	DMSO	Rep2	1.04466
3.32e-06	Renal Epithelial	ICVB-1042	DMSO	Rep3	1.07136
3.32e-06	Renal Epithelial	ICVB-1042	DMSO	Rep4	1.21304
6.64e-07	Renal Epithelial	ICVB-1042	DMSO	Rep1	0.691478
6.64e-07	Renal Epithelial	ICVB-1042	DMSO	Rep2	0.905031
6.64e-07	Renal Epithelial	ICVB-1042	DMSO	Rep3	1.06519
6.64e-07	Renal Epithelial	ICVB-1042	DMSO	Rep4	1.22536
1.27242	Renal Epithelial	ICVB-1042	Palbociclib 1uM	Rep1	0.540375
1.27242	Renal Epithelial	ICVB-1042	Palbociclib 1uM	Rep2	0.761136
1.27242	Renal Epithelial	ICVB-1042	Palbociclib 1uM	Rep3	0.734645
1.27242	Renal Epithelial	ICVB-1042	Palbociclib 1uM	Rep4	0.765551
0.254485	Renal Epithelial	ICVB-1042	Palbociclib 1uM	Rep1	0.63751
0.254485	Renal Epithelial	ICVB-1042	Palbociclib 1uM	Rep2	0.853856
0.254485	Renal Epithelial	ICVB-1042	Palbociclib 1uM	Rep3	0.920084
0.254485	Renal Epithelial	ICVB-1042	Palbociclib 1uM	Rep4	0.867102
0.050897	Renal Epithelial	ICVB-1042	Palbociclib 1uM	Rep1	0.761136
0.050897	Renal Epithelial	ICVB-1042	Palbociclib 1uM	Rep2	1.00839
0.050897	Renal Epithelial	ICVB-1042	Palbociclib 1uM	Rep3	1.07903
0.050897	Renal Epithelial	ICVB-1042	Palbociclib 1uM	Rep4	1.02605
0.010179	Renal Epithelial	ICVB-1042	Palbociclib 1uM	Rep1	0.761136
0.010179	Renal Epithelial	ICVB-1042	Palbociclib 1uM	Rep2	1.11877
0.010179	Renal Epithelial	ICVB-1042	Palbociclib 1uM	Rep3	1.2424
0.010179	Renal Epithelial	ICVB-1042	Palbociclib 1uM	Rep4	1.03046
0.002036	Renal Epithelial	ICVB-1042	Palbociclib 1uM	Rep1	0.668416
0.002036	Renal Epithelial	ICVB-1042	Palbociclib 1uM	Rep2	0.898008
0.002036	Renal Epithelial	ICVB-1042	Palbociclib 1uM	Rep3	0.875932
0.002036	Renal Epithelial	ICVB-1042	Palbociclib 1uM	Rep4	0.672832
0.000407	Renal Epithelial	ICVB-1042	Palbociclib 1uM	Rep1	0.659586
0.000407	Renal Epithelial	ICVB-1042	Palbociclib 1uM	Rep2	1.03488
0.000407	Renal Epithelial	ICVB-1042	Palbociclib 1uM	Rep3	0.906839
0.000407	Renal Epithelial	ICVB-1042	Palbociclib 1uM	Rep4	1.00397
8.14e-05	Renal Epithelial	ICVB-1042	Palbociclib 1uM	Rep1	0.650755
8.14e-05	Renal Epithelial	ICVB-1042	Palbociclib 1uM	Rep2	1.17617
8.14e-05	Renal Epithelial	ICVB-1042	Palbociclib 1uM	Rep3	1.14968
8.14e-05	Renal Epithelial	ICVB-1042	Palbociclib 1uM	Rep4	0.83178
1.63e-05	Renal Epithelial	ICVB-1042	Palbociclib 1uM	Rep1	0.83178
1.63e-05	Renal Epithelial	ICVB-1042	Palbociclib 1uM	Rep2	1.05696
1.63e-05	Renal Epithelial	ICVB-1042	Palbociclib 1uM	Rep3	1.15851
1.63e-05	Renal Epithelial	ICVB-1042	Palbociclib 1uM	Rep4	1.08786
3.26e-06	Renal Epithelial	ICVB-1042	Palbociclib 1uM	Rep1	0.796458
3.26e-06	Renal Epithelial	ICVB-1042	Palbociclib 1uM	Rep2	1.05696
3.26e-06	Renal Epithelial	ICVB-1042	Palbociclib 1uM	Rep3	1.0393
3.26e-06	Renal Epithelial	ICVB-1042	Palbociclib 1uM	Rep4	0.964237
6.51e-07	Renal Epithelial	ICVB-1042	Palbociclib 1uM	Rep1	0.659586
6.51e-07	Renal Epithelial	ICVB-1042	Palbociclib 1uM	Rep2	0.677247
6.51e-07	Renal Epithelial	ICVB-1042	Palbociclib 1uM	Rep3	0.973067
6.51e-07	Renal Epithelial	ICVB-1042	Palbociclib 1uM	Rep4	0.928915
1.60471	Renal Epithelial	ICVB-1358	DMSO	Rep1	0
1.60471	Renal Epithelial	ICVB-1358	DMSO	Rep2	0
1.60471	Renal Epithelial	ICVB-1358	DMSO	Rep3	0
1.60471	Renal Epithelial	ICVB-1358	DMSO	Rep4	0
0.320941	Renal Epithelial	ICVB-1358	DMSO	Rep1	0
0.320941	Renal Epithelial	ICVB-1358	DMSO	Rep2	0
0.320941	Renal Epithelial	ICVB-1358	DMSO	Rep3	0
0.320941	Renal Epithelial	ICVB-1358	DMSO	Rep4	0.002165
0.064188	Renal Epithelial	ICVB-1358	DMSO	Rep1	0
0.064188	Renal Epithelial	ICVB-1358	DMSO	Rep2	0
0.064188	Renal Epithelial	ICVB-1358	DMSO	Rep3	0
0.064188	Renal Epithelial	ICVB-1358	DMSO	Rep4	0.008011
0.012838	Renal Epithelial	ICVB-1358	DMSO	Rep1	0
0.012838	Renal Epithelial	ICVB-1358	DMSO	Rep2	0.011909
0.012838	Renal Epithelial	ICVB-1358	DMSO	Rep3	0.037242
0.012838	Renal Epithelial	ICVB-1358	DMSO	Rep4	0.027498
0.002568	Renal Epithelial	ICVB-1358	DMSO	Rep1	0.011909
0.002568	Renal Epithelial	ICVB-1358	DMSO	Rep2	0.041139
0.002568	Renal Epithelial	ICVB-1358	DMSO	Rep3	0.062575
0.002568	Renal Epithelial	ICVB-1358	DMSO	Rep4	0.080113
0.000514	Renal Epithelial	ICVB-1358	DMSO	Rep1	0.056729
0.000514	Renal Epithelial	ICVB-1358	DMSO	Rep2	0.093754
0.000514	Renal Epithelial	ICVB-1358	DMSO	Rep3	0.107395
0.000514	Renal Epithelial	ICVB-1358	DMSO	Rep4	0.331495
0.000103	Renal Epithelial	ICVB-1358	DMSO	Rep1	0.241855
0.000103	Renal Epithelial	ICVB-1358	DMSO	Rep2	0.499083
0.000103	Renal Epithelial	ICVB-1358	DMSO	Rep3	0.411391
0.000103	Renal Epithelial	ICVB-1358	DMSO	Rep4	0.241855
2.05e-05	Renal Epithelial	ICVB-1358	DMSO	Rep1	0.089857
2.05e-05	Renal Epithelial	ICVB-1358	DMSO	Rep2	0.929744
2.05e-05	Renal Epithelial	ICVB-1358	DMSO	Rep3	0.226265
2.05e-05	Renal Epithelial	ICVB-1358	DMSO	Rep4	1.41497
4.11e-06	Renal Epithelial	ICVB-1358	DMSO	Rep1	0.625748
4.11e-06	Renal Epithelial	ICVB-1358	DMSO	Rep2	0.988205
4.11e-06	Renal Epithelial	ICVB-1358	DMSO	Rep3	0.347084
4.11e-06	Renal Epithelial	ICVB-1358	DMSO	Rep4	1.01549
8.22e-07	Renal Epithelial	ICVB-1358	DMSO	Rep1	0.664722
8.22e-07	Renal Epithelial	ICVB-1358	DMSO	Rep2	0.797233
8.22e-07	Renal Epithelial	ICVB-1358	DMSO	Rep3	0.941437
8.22e-07	Renal Epithelial	ICVB-1358	DMSO	Rep4	0.898565
1.574	Renal Epithelial	ICVB-1358	Palbociclib 1uM	Rep1	0.021003
1.574	Renal Epithelial	ICVB-1358	Palbociclib 1uM	Rep2	0.092121
1.574	Renal Epithelial	ICVB-1358	Palbociclib 1uM	Rep3	0.035975
1.574	Renal Epithelial	ICVB-1358	Palbociclib 1uM	Rep4	0.047204
0.314799	Renal Epithelial	ICVB-1358	Palbociclib 1uM	Rep1	0.05469
0.314799	Renal Epithelial	ICVB-1358	Palbociclib 1uM	Rep2	0.062176
0.314799	Renal Epithelial	ICVB-1358	Palbociclib 1uM	Rep3	0.073406
0.314799	Renal Epithelial	ICVB-1358	Palbociclib 1uM	Rep4	0.058433
0.06296	Renal Epithelial	ICVB-1358	Palbociclib 1uM	Rep1	0.05469
0.06296	Renal Epithelial	ICVB-1358	Palbociclib 1uM	Rep2	0.077149
0.06296	Renal Epithelial	ICVB-1358	Palbociclib 1uM	Rep3	0.080892
0.06296	Renal Epithelial	ICVB-1358	Palbociclib 1uM	Rep4	0.080892
0.012592	Renal Epithelial	ICVB-1358	Palbociclib 1uM	Rep1	0.077149
0.012592	Renal Epithelial	ICVB-1358	Palbociclib 1uM	Rep2	0.088378
0.012592	Renal Epithelial	ICVB-1358	Palbociclib 1uM	Rep3	0.092121
0.012592	Renal Epithelial	ICVB-1358	Palbociclib 1uM	Rep4	0.122065
0.002518	Renal Epithelial	ICVB-1358	Palbociclib 1uM	Rep1	0.15201
0.002518	Renal Epithelial	ICVB-1358	Palbociclib 1uM	Rep2	0.211899
0.002518	Renal Epithelial	ICVB-1358	Palbociclib 1uM	Rep3	0.193183
0.002518	Renal Epithelial	ICVB-1358	Palbociclib 1uM	Rep4	0.249329
0.000504	Renal Epithelial	ICVB-1358	Palbociclib 1uM	Rep1	0.211899
0.000504	Renal Epithelial	ICVB-1358	Palbociclib 1uM	Rep2	0.241843
0.000504	Renal Epithelial	ICVB-1358	Palbociclib 1uM	Rep3	0.215642
0.000504	Renal Epithelial	ICVB-1358	Palbociclib 1uM	Rep4	0.563746
0.000101	Renal Epithelial	ICVB-1358	Palbociclib 1uM	Rep1	0.305475
0.000101	Renal Epithelial	ICVB-1358	Palbociclib 1uM	Rep2	0.597434
0.000101	Renal Epithelial	ICVB-1358	Palbociclib 1uM	Rep3	0.387823
0.000101	Renal Epithelial	ICVB-1358	Palbociclib 1uM	Rep4	0.597434
2.01e-05	Renal Epithelial	ICVB-1358	Palbociclib 1uM	Rep1	0.399052
2.01e-05	Renal Epithelial	ICVB-1358	Palbociclib 1uM	Rep2	0.552517
2.01e-05	Renal Epithelial	ICVB-1358	Palbociclib 1uM	Rep3	0.720955
2.01e-05	Renal Epithelial	ICVB-1358	Palbociclib 1uM	Rep4	0.589948
4.03e-06	Renal Epithelial	ICVB-1358	Palbociclib 1uM	Rep1	0.601177
4.03e-06	Renal Epithelial	ICVB-1358	Palbociclib 1uM	Rep2	0.597434
4.03e-06	Renal Epithelial	ICVB-1358	Palbociclib 1uM	Rep3	0.578719
4.03e-06	Renal Epithelial	ICVB-1358	Palbociclib 1uM	Rep4	0.784587
8.06e-07	Renal Epithelial	ICVB-1358	Palbociclib 1uM	Rep1	0.541288
8.06e-07	Renal Epithelial	ICVB-1358	Palbociclib 1uM	Rep2	0.807045
8.06e-07	Renal Epithelial	ICVB-1358	Palbociclib 1uM	Rep3	0.646094
8.06e-07	Renal Epithelial	ICVB-1358	Palbociclib 1uM	Rep4	0.747156
4.89947	A549	ICVB-1042	DMSO	Rep1	0.003433
4.89947	A549	ICVB-1042	DMSO	Rep2	0
4.89947	A549	ICVB-1042	DMSO	Rep3	0.001313
4.89947	A549	ICVB-1042	DMSO	Rep4	0.002221
0.979893	A549	ICVB-1042	DMSO	Rep1	0.004948
0.979893	A549	ICVB-1042	DMSO	Rep2	0
0.979893	A549	ICVB-1042	DMSO	Rep3	0.002827
0.979893	A549	ICVB-1042	DMSO	Rep4	0.007371
0.195979	A549	ICVB-1042	DMSO	Rep1	0.004342
0.195979	A549	ICVB-1042	DMSO	Rep2	0
0.195979	A549	ICVB-1042	DMSO	Rep3	0.005251
0.195979	A549	ICVB-1042	DMSO	Rep4	0.005554
0.039196	A549	ICVB-1042	DMSO	Rep1	0.007068
0.039196	A549	ICVB-1042	DMSO	Rep2	0
0.039196	A549	ICVB-1042	DMSO	Rep3	0.004342
0.039196	A549	ICVB-1042	DMSO	Rep4	0.011006
0.007839	A549	ICVB-1042	DMSO	Rep1	0.032817
0.007839	A549	ICVB-1042	DMSO	Rep2	0.026455
0.007839	A549	ICVB-1042	DMSO	Rep3	0.035846
0.007839	A549	ICVB-1042	DMSO	Rep4	0.034634
0.001568	A549	ICVB-1042	DMSO	Rep1	0.077952
0.001568	A549	ICVB-1042	DMSO	Rep2	0.112788
0.001568	A549	ICVB-1042	DMSO	Rep3	0.370877
0.001568	A549	ICVB-1042	DMSO	Rep4	0.08401
0.000314	A549	ICVB-1042	DMSO	Rep1	0.791332
0.000314	A549	ICVB-1042	DMSO	Rep2	0.905231
0.000314	A549	ICVB-1042	DMSO	Rep3	0.369968
0.000314	A549	ICVB-1042	DMSO	Rep4	0.240318
6.27e-05	A549	ICVB-1042	DMSO	Rep1	0.576561
6.27e-05	A549	ICVB-1042	DMSO	Rep2	0.909775
6.27e-05	A549	ICVB-1042	DMSO	Rep3	0.920074
6.27e-05	A549	ICVB-1042	DMSO	Rep4	0.974297
1.25e-05	A549	ICVB-1042	DMSO	Rep1	0.881603
1.25e-05	A549	ICVB-1042	DMSO	Rep2	0.939158
1.25e-05	A549	ICVB-1042	DMSO	Rep3	0.946731
1.25e-05	A549	ICVB-1042	DMSO	Rep4	0.904928
2.51e-06	A549	ICVB-1042	DMSO	Rep1	0.87615
2.51e-06	A549	ICVB-1042	DMSO	Rep2	0.910986
2.51e-06	A549	ICVB-1042	DMSO	Rep3	0.923103
2.51e-06	A549	ICVB-1042	DMSO	Rep4	0.988534
6.55797	A549	ICVB-1042	Palbociclib 1uM	Rep1	0.001886
6.55797	A549	ICVB-1042	Palbociclib 1uM	Rep2	0.001263
6.55797	A549	ICVB-1042	Palbociclib 1uM	Rep3	0.00064
6.55797	A549	ICVB-1042	Palbociclib 1uM	Rep4	0.000329
1.3116	A549	ICVB-1042	Palbociclib 1uM	Rep1	0.010295
1.3116	A549	ICVB-1042	Palbociclib 1uM	Rep2	0.011541
1.3116	A549	ICVB-1042	Palbociclib 1uM	Rep3	0.008738
1.3116	A549	ICVB-1042	Palbociclib 1uM	Rep4	0.017458
0.262319	A549	ICVB-1042	Palbociclib 1uM	Rep1	0.005
0.262319	A549	ICVB-1042	Palbociclib 1uM	Rep2	0.004689
0.262319	A549	ICVB-1042	Palbociclib 1uM	Rep3	0.006246
0.262319	A549	ICVB-1042	Palbociclib 1uM	Rep4	0.006246
0.052464	A549	ICVB-1042	Palbociclib 1uM	Rep1	0.004377
0.052464	A549	ICVB-1042	Palbociclib 1uM	Rep2	0.003755
0.052464	A549	ICVB-1042	Palbociclib 1uM	Rep3	0.00282
0.052464	A549	ICVB-1042	Palbociclib 1uM	Rep4	0.005623
0.010493	A549	ICVB-1042	Palbociclib 1uM	Rep1	0.02649
0.010493	A549	ICVB-1042	Palbociclib 1uM	Rep2	0.014966
0.010493	A549	ICVB-1042	Palbociclib 1uM	Rep3	0.014655
0.010493	A549	ICVB-1042	Palbociclib 1uM	Rep4	0.019015
0.002099	A549	ICVB-1042	Palbociclib 1uM	Rep1	0.033964
0.002099	A549	ICVB-1042	Palbociclib 1uM	Rep2	0.072894
0.002099	A549	ICVB-1042	Palbociclib 1uM	Rep3	0.136739
0.002099	A549	ICVB-1042	Palbociclib 1uM	Rep4	0.08722
0.00042	A549	ICVB-1042	Palbociclib 1uM	Rep1	0.632549
0.00042	A549	ICVB-1042	Palbociclib 1uM	Rep2	0.336994
0.00042	A549	ICVB-1042	Palbociclib 1uM	Rep3	0.702934
0.00042	A549	ICVB-1042	Palbociclib 1uM	Rep4	0.114004
8.39e-05	A549	ICVB-1042	Palbociclib 1uM	Rep1	0.835607
8.39e-05	A549	ICVB-1042	Palbociclib 1uM	Rep2	0.629435
8.39e-05	A549	ICVB-1042	Palbociclib 1uM	Rep3	0.860211
8.39e-05	A549	ICVB-1042	Palbociclib 1uM	Rep4	0.33824
1.68e-05	A549	ICVB-1042	Palbociclib 1uM	Rep1	0.909107
1.68e-05	A549	ICVB-1042	Palbociclib 1uM	Rep2	0.889797
1.68e-05	A549	ICVB-1042	Palbociclib 1uM	Rep3	0.891978
1.68e-05	A549	ICVB-1042	Palbociclib 1uM	Rep4	0.962363
3.36e-06	A549	ICVB-1042	Palbociclib 1uM	Rep1	0.893846
3.36e-06	A549	ICVB-1042	Palbociclib 1uM	Rep2	0.896026
3.36e-06	A549	ICVB-1042	Palbociclib 1uM	Rep3	0.91409
3.36e-06	A549	ICVB-1042	Palbociclib 1uM	Rep4	0.942431
6.06066	A549	ICVB-1358	DMSO	Rep1	0.000508
6.06066	A549	ICVB-1358	DMSO	Rep2	0
6.06066	A549	ICVB-1358	DMSO	Rep3	0.001108
6.06066	A549	ICVB-1358	DMSO	Rep4	0.000808
1.21213	A549	ICVB-1358	DMSO	Rep1	0.000208
1.21213	A549	ICVB-1358	DMSO	Rep2	0.000208
1.21213	A549	ICVB-1358	DMSO	Rep3	0.001108
1.21213	A549	ICVB-1358	DMSO	Rep4	0.002007
0.242427	A549	ICVB-1358	DMSO	Rep1	0.000808
0.242427	A549	ICVB-1358	DMSO	Rep2	0.000808
0.242427	A549	ICVB-1358	DMSO	Rep3	0.002307
0.242427	A549	ICVB-1358	DMSO	Rep4	0.002607
0.048485	A549	ICVB-1358	DMSO	Rep1	0.008603
0.048485	A549	ICVB-1358	DMSO	Rep2	0.003506
0.048485	A549	ICVB-1358	DMSO	Rep3	0.004705
0.048485	A549	ICVB-1358	DMSO	Rep4	0.003806
0.009697	A549	ICVB-1358	DMSO	Rep1	0.010102
0.009697	A549	ICVB-1358	DMSO	Rep2	0.008004
0.009697	A549	ICVB-1358	DMSO	Rep3	0.010702
0.009697	A549	ICVB-1358	DMSO	Rep4	0.0143
0.001939	A549	ICVB-1358	DMSO	Rep1	0.018497
0.001939	A549	ICVB-1358	DMSO	Rep2	0.175602
0.001939	A549	ICVB-1358	DMSO	Rep3	0.100648
0.001939	A549	ICVB-1358	DMSO	Rep4	0.622932
0.000388	A549	ICVB-1358	DMSO	Rep1	0.587254
0.000388	A549	ICVB-1358	DMSO	Rep2	0.410361
0.000388	A549	ICVB-1358	DMSO	Rep3	0.773442
0.000388	A549	ICVB-1358	DMSO	Rep4	0.940141
7.76e-05	A549	ICVB-1358	DMSO	Rep1	0.90956
7.76e-05	A549	ICVB-1358	DMSO	Rep2	0.903863
7.76e-05	A549	ICVB-1358	DMSO	Rep3	0.629828
7.76e-05	A549	ICVB-1358	DMSO	Rep4	0.966525
1.55e-05	A549	ICVB-1358	DMSO	Rep1	0.352795
1.55e-05	A549	ICVB-1358	DMSO	Rep2	0.923951
1.55e-05	A549	ICVB-1358	DMSO	Rep3	0.930247
1.55e-05	A549	ICVB-1358	DMSO	Rep4	0.953933
3.1e-06	A549	ICVB-1358	DMSO	Rep1	0.865486
3.1e-06	A549	ICVB-1358	DMSO	Rep2	0.904463
3.1e-06	A549	ICVB-1358	DMSO	Rep3	0.915856
3.1e-06	A549	ICVB-1358	DMSO	Rep4	0.977319
8.11225	A549	ICVB-1358	Palbociclib 1uM	Rep1	0
8.11225	A549	ICVB-1358	Palbociclib 1uM	Rep2	0
8.11225	A549	ICVB-1358	Palbociclib 1uM	Rep3	0
8.11225	A549	ICVB-1358	Palbociclib 1uM	Rep4	0
1.62245	A549	ICVB-1358	Palbociclib 1uM	Rep1	0
1.62245	A549	ICVB-1358	Palbociclib 1uM	Rep2	0
1.62245	A549	ICVB-1358	Palbociclib 1uM	Rep3	0
1.62245	A549	ICVB-1358	Palbociclib 1uM	Rep4	0
0.32449	A549	ICVB-1358	Palbociclib 1uM	Rep1	0
0.32449	A549	ICVB-1358	Palbociclib 1uM	Rep2	0
0.32449	A549	ICVB-1358	Palbociclib 1uM	Rep3	0
0.32449	A549	ICVB-1358	Palbociclib 1uM	Rep4	0
0.064898	A549	ICVB-1358	Palbociclib 1uM	Rep1	0
0.064898	A549	ICVB-1358	Palbociclib 1uM	Rep2	0
0.064898	A549	ICVB-1358	Palbociclib 1uM	Rep3	0
0.064898	A549	ICVB-1358	Palbociclib 1uM	Rep4	0
0.01298	A549	ICVB-1358	Palbociclib 1uM	Rep1	0.001102
0.01298	A549	ICVB-1358	Palbociclib 1uM	Rep2	0.000787
0.01298	A549	ICVB-1358	Palbociclib 1uM	Rep3	0.004565
0.01298	A549	ICVB-1358	Palbociclib 1uM	Rep4	0.005825
0.002596	A549	ICVB-1358	Palbociclib 1uM	Rep1	0.056515
0.002596	A549	ICVB-1358	Palbociclib 1uM	Rep2	0.053366
0.002596	A549	ICVB-1358	Palbociclib 1uM	Rep3	0.008029
0.002596	A549	ICVB-1358	Palbociclib 1uM	Rep4	0.010547
0.000519	A549	ICVB-1358	Palbociclib 1uM	Rep1	0.039828
0.000519	A549	ICVB-1358	Palbociclib 1uM	Rep2	0.028179
0.000519	A549	ICVB-1358	Palbociclib 1uM	Rep3	0.613475
0.000519	A549	ICVB-1358	Palbociclib 1uM	Rep4	0.835441
0.000104	A549	ICVB-1358	Palbociclib 1uM	Rep1	0.846461
0.000104	A549	ICVB-1358	Palbociclib 1uM	Rep2	0.819069
0.000104	A549	ICVB-1358	Palbociclib 1uM	Rep3	0.092407
0.000104	A549	ICVB-1358	Palbociclib 1uM	Rep4	0.96925
2.08e-05	A549	ICVB-1358	Palbociclib 1uM	Rep1	0.843312
2.08e-05	A549	ICVB-1358	Palbociclib 1uM	Rep2	0.833867
2.08e-05	A549	ICVB-1358	Palbociclib 1uM	Rep3	0.869444
2.08e-05	A549	ICVB-1358	Palbociclib 1uM	Rep4	0.914782
4.15e-06	A549	ICVB-1358	Palbociclib 1uM	Rep1	0.951619
4.15e-06	A549	ICVB-1358	Palbociclib 1uM	Rep2	0.9088
4.15e-06	A549	ICVB-1358	Palbociclib 1uM	Rep3	0.844572
4.15e-06	A549	ICVB-1358	Palbociclib 1uM	Rep4	0.934932
