# Supplementary material for: Nonclinical characterization of ICVB-1042 as a selective oncolytic adenovirus for solid tumor treatment
Source: Commun Biol. 2024 Sep 13;7:1132. doi: 10.1038/s42003-024-06839-6 (PMC11399272; doi:10.1038/s42003-024-06839-6)
Supplement: Supplementary file 6 — Supplementary Data 4 [file 42003_2024_6839_MOESM6_ESM.xlsx]

## Sheet: Fig. 5A
	Absorbance
Conc. (ng/mL)	ICVB-1042 wt-hexon		ICVB-1042
100000	1.54367	1.72767	0.437667	0.490667
33333	0.281667	0.356667	0.108667	0.171667
11111	0.122667	0.104667	0.067667	0.064667
3704	0.034667	0.031667	0.020667	0.019667
1235	0.008667	0.011667	0.006667	0.011667

## Sheet: Fig 5B.
Days post tumor implant	Days Post virus administration	Vehicle	ICVB-1042 2.00E10 VP	ICVB-1042 wtHexon 2.00E+10 VP
35	25	1
35	25	1
31	21	1
35	25	1
31	21	1
31	21	1
31	21	1
31	21	1
57	47		0
57	47		0
57	47		0
57	47		0
57	47		0
57	47		0
57	47		0
57	47		0
14	4			1
14	4			1
14	4			1
14	4			1
14	4			1
14	4			1
14	4			1
15	5			1
Note a "1" indicates an animal death, "0" indicates animal is alive at study end

## Sheet: Fig 5C. 
	Vehicle	ICVB-1042 1.00E11	ICVB-1042 1.00E10	WtAd5 1.00E10
AST	69	275	59	137
	56	1318	76	3164
	136	507	82	5038
	167	4285	93	503
	89	1067	168	8965
	104	1301	68	811
		297	177	7135
		699	204	7292
ALT	24	128	25	84
	31	1090	31	3719
	27	369	42	5361
	125	2817	21	282
	40	708	101	10666
	40	1105	29	717
		281	46	7376
		495	35	8414
ALP	156	62	153	208
	89	112	161	505
	89	104	163	418
	184	133	159	170
	205	81	89	223
	84	97	59	114
		90	59	231
		89	98	330

## Sheet: Fig 6B.
Days post implant	Days Post First Virus Administration	Vehicle					WtAd5 2.00E+08 (IV)					ICVB-1042 2.00E+08 (IV)
24	-1	111	115	115	148	102	102	125	110	128	139	101	104	126	118	122
26	1	120	123	123	156	110	107	135	119	135	148	109	113	137	126	133
28	3	131	132	127	168	116	116	143	124	143	157	117	121	144	134	138
31	6	141	144	136	183	126	125	156	133	159	170	130	138	160	148	149
33	8	154	154	148	202	138	137	169	144	173	187	141	151	173	159	166
35	10	172	179	166	216	175	149	201	188	211	206	157	167	221	186	215
38	13	185	195	181	237	191	167	222	208	237	223	172	181	242	205	232
40	15	196	207	195	254	207	177	238	223	256	237	183	193	257	220	249
42	17	215	219	204	269	222	187	251	233	272	250	192	199	271	235	264
45	20	359	413	310	370	285	291	336	354	405	321	303	219	339	332	318
47	22	521	447	352	447	345	367	469	451	471	382	323	236	359	351	340
49	24	546	470	371	472	364	386	500	477	492	411	343	251	386	367	358
52	27	708	599	510	661	638	441		562		425	336	233	392	306	380
54	29	759	637	538	690	674	460		587		443	326	223	404	296	396
56	31	853	993	637	783	759	605		679		518	373	194	364	274	322
59	34	1021		759	985		733*				570*	319	291	264	261	345
61	36			933*	1231*		846*				617*		327		303	389
63	38			1001*			922*				661*		360		334	418
66	41			1247*							763*		341		305	440
* indicates data that was silenced due to 50% or less animals within a group remaining on study

## Sheet: Fig 6C. 
Study Day	Vehicle			WT Ad5 IV (2.00E+08 PFU)			ICVB-1042 IV (2.00E+08 PFU)
0.04167	0.01	0.01	0.01	1.37264	0.01		133.842	1117.79	397.727
1	0.01	0.01	0.01	0.018196	0.012721	0.01	0.01	0.147289	0.01
3	0.01	0.023456	0.01	1.15855	0.01	0.01	223.992	383.678	229.187
7	0.01	0.01	0.01	99.0412	585.176	0.275531	14026	1134.21	202.887
28		0.01	0.01	26509.9	6010.4	92476.8	1278666	784867	407074

## Sheet: Fig 6D.
Study Day	Vehicle																				ICVB-1042 IV (2e8 PFU)																				WtAd5 IV (2e8 PFU)
0.04167	0	4.07	0.606	0	2.48	0	2.61	1.09	0	0	0.697	0	0	0	0.547	0.994	0.513	0	0	0.488	163.68	821.6	3510.4	51.28	2296.8	21.36	10672	8352	2712	304	211.2	220.8	303.2	1224.8	58.8	33.84	252.8	5.84	67	508	9.01	3	7.45	112	10.6	39.8	108	29.4	89.4
1	0	0	0																		0	2.8408	0.6721																		0.488	0.502	0
3	0	0	0																		5.9776	30.4	3.384																		1e-09	1e-09	1e-09
7	0	0	0	0	0	0	0.486	4.79	0.901	0	0										64.88	44.96	34.56	5.176	70.56	0.6391	0.964	0.966	1.162	9.46	2.734										0.495	0.502	1.95	10.3	0	0	0.522	0.487	1.52
14	0	0	0	0	0.487	0	0	1.52													59.104	102.12	10.424	4.564	3.8	0.354	13.7	46.2													0	0	108	0	34.5	35.8	0	14.6
21	0	0	0	0	0	0	0	0													630.72	44.94	27.744	1.674	0.706	29.94	8.92	7.62													0	22.5	190	47.1	13.4	28.1	293	12.6
28		0	0	0	0	0	0	0.551													231.36	6115.2	169.18	35.02	0.1198	18.64	31.62	219.2													1.96	19.3	260	17.2		45		333
[truncated: 11 more columns]
