# Supplementary material for: Nonclinical characterization of ICVB-1042 as a selective oncolytic adenovirus for solid tumor treatment
Source: Commun Biol. 2024 Sep 13;7:1132. doi: 10.1038/s42003-024-06839-6 (PMC11399272; doi:10.1038/s42003-024-06839-6)
Supplement: Supplementary file 7 — Supplementary Data 5 [file 42003_2024_6839_MOESM7_ESM.xlsx]

## Sheet: 7B Data
Plate_2BL0CA0857
Sample	Assay	Well	Spot	Dilution	Concentration	Signal	Adjusted Signal	Mean	Adj. Sig. Mean	CV	% Recovery	% Recovery Mean	Calc. Concentration	Calc. Conc. Mean	Calc. Conc. CV	Detection Range	Detection Limits: Calc. Low	Detection Limits: Calc. High	Samples	Sample description 1	Sample description 2	Sample description 3
B001	IFN-γ	G10	1			212		235		11.8453						Unknown Range			BLANK	BLANK
B001	IFN-γ	G11	1			227		235		11.8453						Unknown Range			BLANK	BLANK
B001	IFN-γ	G12	1			226		235		11.8453						Unknown Range			BLANK	BLANK
B001	IFN-γ	H10	1			280		235		11.8453						Unknown Range			BLANK	BLANK
B001	IFN-γ	H11	1			208		235		11.8453						Unknown Range			BLANK	BLANK
B001	IFN-γ	H12	1			256		235		11.8453						Unknown Range			BLANK	BLANK
B001	IL-12p70	G10	8			195		194		9.39513						Unknown Range			BLANK	BLANK
B001	IL-12p70	G11	8			174		194		9.39513						Unknown Range			BLANK	BLANK
B001	IL-12p70	G12	8			180		194		9.39513						Unknown Range			BLANK	BLANK
B001	IL-12p70	H10	8			187		194		9.39513						Unknown Range			BLANK	BLANK
B001	IL-12p70	H11	8			201		194		9.39513						Unknown Range			BLANK	BLANK
B001	IL-12p70	H12	8			225		194		9.39513						Unknown Range			BLANK	BLANK
B001	IL-1β	G10	2			180		170		8.75267						Unknown Range			BLANK	BLANK
B001	IL-1β	G11	2			150		170		8.75267						Unknown Range			BLANK	BLANK
B001	IL-1β	G12	2			164		170		8.75267						Unknown Range			BLANK	BLANK
B001	IL-1β	H10	2			189		170		8.75267						Unknown Range			BLANK	BLANK
B001	IL-1β	H11	2			158		170		8.75267						Unknown Range			BLANK	BLANK
B001	IL-1β	H12	2			178		170		8.75267						Unknown Range			BLANK	BLANK
B001	IL-2	G10	3			259		263		7.67677						Unknown Range			BLANK	BLANK
B001	IL-2	G11	3			246		263		7.67677						Unknown Range			BLANK	BLANK
B001	IL-2	G12	3			260		263		7.67677						Unknown Range			BLANK	BLANK
B001	IL-2	H10	3			240		263		7.67677						Unknown Range			BLANK	BLANK
B001	IL-2	H11	3			287		263		7.67677						Unknown Range			BLANK	BLANK
B001	IL-2	H12	3			288		263		7.67677						Unknown Range			BLANK	BLANK
B001	IL-4	G10	4			146		144		8.25192						Unknown Range			BLANK	BLANK
B001	IL-4	G11	4			144		144		8.25192						Unknown Range			BLANK	BLANK
B001	IL-4	G12	4			145		144		8.25192						Unknown Range			BLANK	BLANK
B001	IL-4	H10	4			126		144		8.25192						Unknown Range			BLANK	BLANK
B001	IL-4	H11	4			140		144		8.25192						Unknown Range			BLANK	BLANK
B001	IL-4	H12	4			163		144		8.25192						Unknown Range			BLANK	BLANK
B001	IL-6	G10	5			93		102		5.95603						Unknown Range			BLANK	BLANK
B001	IL-6	G11	5			101		102		5.95603						Unknown Range			BLANK	BLANK
B001	IL-6	G12	5			98		102		5.95603						Unknown Range			BLANK	BLANK
B001	IL-6	H10	5			101		102		5.95603						Unknown Range			BLANK	BLANK
B001	IL-6	H11	5			108		102		5.95603						Unknown Range			BLANK	BLANK
B001	IL-6	H12	5			109		102		5.95603						Unknown Range			BLANK	BLANK
B001	TNFα	G10	10			195		199		5.65504						Unknown Range			BLANK	BLANK
B001	TNFα	G11	10			210		199		5.65504						Unknown Range			BLANK	BLANK
B001	TNFα	G12	10			192		199		5.65504						Unknown Range			BLANK	BLANK
B001	TNFα	H10	10			212		199		5.65504						Unknown Range			BLANK	BLANK
B001	TNFα	H11	10			204		199		5.65504						Unknown Range			BLANK	BLANK
B001	TNFα	H12	10			183		199		5.65504						Unknown Range			BLANK	BLANK
S001	IFN-γ	G01	1		1580	179946	179946	179629	179629	0.249573	100.735	100.544	1591.61	1588.59	0.268553	Above Fit Curve Range	0.693392	1580	Calibrator 1	Calibrator 1
S001	IFN-γ	H01	1		1580	179312	179312	179629	179629	0.249573	100.353	100.544	1585.58	1588.59	0.268553	Above Fit Curve Range	0.693392	1580	Calibrator 1	Calibrator 1
S001	IL-12p70	G01	8		469	152091	152091	152544	152544	0.41997	100.149	100.46	469.699	471.157	0.437616	Above Fit Curve Range	0.230881	469	Calibrator 1	Calibrator 1
S001	IL-12p70	H01	8		469	152997	152997	152544	152544	0.41997	100.771	100.46	472.615	471.157	0.437616	Above Fit Curve Range	0.230881	469	Calibrator 1	Calibrator 1
S001	IL-1β	G01	2		581	737650	737650	715999	715999	4.27642	104.413	100.641	606.641	584.722	5.30145	Above Fit Curve Range	0.0547719	581	Calibrator 1	Calibrator 1
S001	IL-1β	H01	2		581	694348	694348	715999	715999	4.27642	96.8679	100.641	562.803	584.722	5.30145	In Detection Range	0.0547719	581	Calibrator 1	Calibrator 1
S001	IL-2	G01	3		1480	243010	243010	233576	233576	5.71224	108.263	101.804	1602.29	1506.69	8.97315	Above Fit Curve Range	0.357364	1480	Calibrator 1	Calibrator 1
S001	IL-2	H01	3		1480	224141	224141	233576	233576	5.71224	95.3442	101.804	1411.09	1506.69	8.97315	In Detection Range	0.357364	1480	Calibrator 1	Calibrator 1
S001	IL-4	G01	4		235	481493	481493	486245	486245	1.38209	100.031	101.352	235.074	238.178	1.84297	Above Fit Curve Range	0.0310274	235	Calibrator 1	Calibrator 1
S001	IL-4	H01	4		235	490997	490997	486245	486245	1.38209	102.673	101.352	241.282	238.178	1.84297	Above Fit Curve Range	0.0310274	235	Calibrator 1	Calibrator 1
S001	IL-6	G01	5		706	562639	562639	552434	552434	2.61245	107.548	105.709	759.291	746.309	2.46002	Above Fit Curve Range	0.172193	706	Calibrator 1	Calibrator 1
S001	IL-6	H01	5		706	542229	542229	552434	552434	2.61245	103.871	105.709	733.327	746.309	2.46002	Above Fit Curve Range	0.172193	706	Calibrator 1	Calibrator 1
S001	TNFα	G01	10		358	137912	137912	138384	138384	0.481851	99.8499	100.215	357.463	358.77	0.515447	In Detection Range	0.158023	358	Calibrator 1	Calibrator 1
S001	TNFα	H01	10		358	138855	138855	138384	138384	0.481851	100.58	100.215	360.078	358.77	0.515447	Above Fit Curve Range	0.158023	358	Calibrator 1	Calibrator 1
S002	IFN-γ	G02	1		395	45970	45970	45571	45570.5	1.23979	98.2315	97.3694	388.014	384.609	1.25205	In Detection Range	0.693392	1580	Calibrator 2	Calibrator 2
S002	IFN-γ	H02	1		395	45171	45171	45571	45570.5	1.23979	96.5074	97.3694	381.204	384.609	1.25205	In Detection Range	0.693392	1580	Calibrator 2	Calibrator 2
S002	IL-12p70	G02	8		117.25	37039	37039	38027	38027	3.67434	94.6118	97.1639	110.932	113.925	3.7147	In Detection Range	0.230881	469	Calibrator 2	Calibrator 2
S002	IL-12p70	H02	8		117.25	39015	39015	38027	38027	3.67434	99.7161	97.1639	116.917	113.925	3.7147	In Detection Range	0.230881	469	Calibrator 2	Calibrator 2
S002	IL-1β	G02	2		145.25	200385	200385	201088	201088	0.494406	96.7904	97.1465	140.588	141.105	0.518327	In Detection Range	0.0547719	581	Calibrator 2	Calibrator 2
S002	IL-1β	H02	2		145.25	201791	201791	201088	201088	0.494406	97.5025	97.1465	141.622	141.105	0.518327	In Detection Range	0.0547719	581	Calibrator 2	Calibrator 2
S002	IL-2	G02	3		370	75220	75220	75579	75579	0.671751	95.4704	95.9808	353.24	355.129	0.752116	In Detection Range	0.357364	1480	Calibrator 2	Calibrator 2
S002	IL-2	H02	3		370	75938	75938	75579	75579	0.671751	96.4913	95.9808	357.018	355.129	0.752116	In Detection Range	0.357364	1480	Calibrator 2	Calibrator 2
S002	IL-4	G02	4		58.75	137215	137215	141140	141140	3.93234	93.217	96.0673	54.765	56.4395	4.19591	In Detection Range	0.0310274	235	Calibrator 2	Calibrator 2
S002	IL-4	H02	4		58.75	145064	145064	141140	141140	3.93234	98.9175	96.0673	58.114	56.4395	4.19591	In Detection Range	0.0310274	235	Calibrator 2	Calibrator 2
S002	IL-6	G02	5		176.5	119024	119024	118781	118781	0.289317	99.6901	99.4985	175.953	175.615	0.272354	In Detection Range	0.172193	706	Calibrator 2	Calibrator 2
S002	IL-6	H02	5		176.5	118538	118538	118781	118781	0.289317	99.3069	99.4985	175.277	175.615	0.272354	In Detection Range	0.172193	706	Calibrator 2	Calibrator 2
S002	TNFα	G02	10		89.5	36815	36815	36116	36116	2.73711	99.7946	97.8273	89.3161	87.5554	2.84396	In Detection Range	0.158023	358	Calibrator 2	Calibrator 2
S002	TNFα	H02	10		89.5	35417	35417	36116	36116	2.73711	95.86	97.8273	85.7947	87.5554	2.84396	In Detection Range	0.158023	358	Calibrator 2	Calibrator 2
S003	IFN-γ	G03	1		98.75	12059	12059	12255	12254.5	2.25614	102.306	103.978	101.028	102.678	2.27334	In Detection Range	0.693392	1580	Calibrator 3	Calibrator 3
S003	IFN-γ	H03	1		98.75	12450	12450	12255	12254.5	2.25614	105.649	103.978	104.329	102.678	2.27334	In Detection Range	0.693392	1580	Calibrator 3	Calibrator 3
S003	IL-12p70	G03	8		29.3125	10739	10739	10597	10596.5	1.90181	108.176	106.717	31.7091	31.2814	1.93349	In Detection Range	0.230881	469	Calibrator 3	Calibrator 3
S003	IL-12p70	H03	8		29.3125	10454	10454	10597	10596.5	1.90181	105.258	106.717	30.8537	31.2814	1.93349	In Detection Range	0.230881	469	Calibrator 3	Calibrator 3
S003	IL-1β	G03	2		36.3125	56638	56638	56263	56262.5	0.943856	106.351	105.641	38.6188	38.361	0.950337	In Detection Range	0.0547719	581	Calibrator 3	Calibrator 3
S003	IL-1β	H03	2		36.3125	55887	55887	56263	56262.5	0.943856	104.931	105.641	38.1032	38.361	0.950337	In Detection Range	0.0547719	581	Calibrator 3	Calibrator 3
S003	IL-2	G03	3		92.5	22918	22918	21923	21923	6.41857	107.999	103.182	99.8989	95.4432	6.60221	In Detection Range	0.357364	1480	Calibrator 3	Calibrator 3
S003	IL-2	H03	3		92.5	20928	20928	21923	21923	6.41857	98.3648	103.182	90.9874	95.4432	6.60221	In Detection Range	0.357364	1480	Calibrator 3	Calibrator 3
S003	IL-4	G03	4		14.6875	38144	38144	39192	39191.5	3.77987	99.6986	102.465	14.6432	15.0495	3.81808	In Detection Range	0.0310274	235	Calibrator 3	Calibrator 3
S003	IL-4	H03	4		14.6875	40239	40239	39192	39191.5	3.77987	105.231	102.465	15.4558	15.0495	3.81808	In Detection Range	0.0310274	235	Calibrator 3	Calibrator 3
S003	IL-6	G03	5		44.125	27497	27497	27546	27546	0.251566	100.256	100.425	44.2379	44.3123	0.237428	In Detection Range	0.172193	706	Calibrator 3	Calibrator 3
S003	IL-6	H03	5		44.125	27595	27595	27546	27546	0.251566	100.593	100.425	44.3867	44.3123	0.237428	In Detection Range	0.172193	706	Calibrator 3	Calibrator 3
S003	TNFα	G03	10		22.375	10858	10858	10561	10561	3.9771	112.205	109.004	25.1059	24.3896	4.15369	In Detection Range	0.158023	358	Calibrator 3	Calibrator 3
S003	TNFα	H03	10		22.375	10264	10264	10561	10561	3.9771	105.802	109.004	23.6732	24.3896	4.15369	In Detection Range	0.158023	358	Calibrator 3	Calibrator 3
S004	IFN-γ	G04	1		24.6875	3013	3013	3026	3025.5	0.584289	98.2766	98.7109	24.262	24.3693	0.622167	In Detection Range	0.693392	1580	Calibrator 4	Calibrator 4
S004	IFN-γ	H04	1		24.6875	3038	3038	3026	3025.5	0.584289	99.1452	98.7109	24.4765	24.3693	0.622167	In Detection Range	0.693392	1580	Calibrator 4	Calibrator 4
S004	IL-12p70	G04	8		7.32812	2585	2585	2570	2569.5	0.853096	98.5445	97.9077	7.22147	7.1748	0.919839	In Detection Range	0.230881	469	Calibrator 4	Calibrator 4
S004	IL-12p70	H04	8		7.32812	2554	2554	2570	2569.5	0.853096	97.2709	97.9077	7.12813	7.1748	0.919839	In Detection Range	0.230881	469	Calibrator 4	Calibrator 4
S004	IL-1β	G04	2		9.07812	13124	13124	13276	13275.5	1.6139	98.1114	99.2495	8.90668	9.01	1.6217	In Detection Range	0.0547719	581	Calibrator 4	Calibrator 4
S004	IL-1β	H04	2		9.07812	13427	13427	13276	13275.5	1.6139	100.388	99.2495	9.11332	9.01	1.6217	In Detection Range	0.0547719	581	Calibrator 4	Calibrator 4
S004	IL-2	G04	3		23.125	5665	5665	5551	5551	2.90435	102.845	100.693	23.7829	23.2852	3.0227	In Detection Range	0.357364	1480	Calibrator 4	Calibrator 4
S004	IL-2	H04	3		23.125	5437	5437	5551	5551	2.90435	98.5405	100.693	22.7875	23.2852	3.0227	In Detection Range	0.357364	1480	Calibrator 4	Calibrator 4
S004	IL-4	G04	4		3.67188	9523	9523	9852	9852	4.72266	98.9483	102.385	3.63326	3.75944	4.74668	In Detection Range	0.0310274	235	Calibrator 4	Calibrator 4
S004	IL-4	H04	4		3.67188	10181	10181	9852	9852	4.72266	105.821	102.385	3.88562	3.75944	4.74668	In Detection Range	0.0310274	235	Calibrator 4	Calibrator 4
S004	IL-6	G04	5		11.0312	5523	5523	5698	5697.5	4.33138	87.4365	90.077	9.64534	9.93662	4.1455	In Detection Range	0.172193	706	Calibrator 4	Calibrator 4
S004	IL-6	H04	5		11.0312	5872	5872	5698	5697.5	4.33138	92.7174	90.077	10.2279	9.93662	4.1455	In Detection Range	0.172193	706	Calibrator 4	Calibrator 4
S004	TNFα	G04	10		5.59375	2570	2570	2496	2496	4.19278	96.4808	93.4085	5.39689	5.22504	4.65139	In Detection Range	0.158023	358	Calibrator 4	Calibrator 4
S004	TNFα	H04	10		5.59375	2422	2422	2496	2496	4.19278	90.3363	93.4085	5.05319	5.22504	4.65139	In Detection Range	0.158023	358	Calibrator 4	Calibrator 4
S005	IFN-γ	G05	1		6.17188	870	870	919	918.5	7.46754	92.768	99.6543	5.72552	6.15054	9.77257	In Detection Range	0.693392	1580	Calibrator 5	Calibrator 5
S005	IFN-γ	H05	1		6.17188	967	967	919	918.5	7.46754	106.541	99.6543	6.57556	6.15054	9.77257	In Detection Range	0.693392	1580	Calibrator 5	Calibrator 5
S005	IL-12p70	G05	8		1.83203	754	754	764	764	1.85106	92.5511	94.2053	1.69557	1.72587	2.48323	In Detection Range	0.230881	469	Calibrator 5	Calibrator 5
S005	IL-12p70	H05	8		1.83203	774	774	764	764	1.85106	95.8595	94.2053	1.75618	1.72587	2.48323	In Detection Range	0.230881	469	Calibrator 5	Calibrator 5
S005	IL-1β	G05	2		2.26953	3346	3346	3310	3309.5	1.55972	97.4537	96.3437	2.21174	2.18655	1.62932	In Detection Range	0.0547719	581	Calibrator 5	Calibrator 5
S005	IL-1β	H05	2		2.26953	3273	3273	3310	3309.5	1.55972	95.2337	96.3437	2.16136	2.18655	1.62932	In Detection Range	0.0547719	581	Calibrator 5	Calibrator 5
S005	IL-2	G05	3		5.78125	1621	1621	1561	1561	5.4358	104.733	100.133	6.05487	5.78892	6.49728	In Detection Range	0.357364	1480	Calibrator 5	Calibrator 5
S005	IL-2	H05	3		5.78125	1501	1501	1561	1561	5.4358	95.5322	100.133	5.52296	5.78892	6.49728	In Detection Range	0.357364	1480	Calibrator 5	Calibrator 5
S005	IL-4	G05	4		0.917969	2408	2408	2413	2412.5	0.263791	97.2201	97.4106	0.89245	0.894199	0.276626	In Detection Range	0.0310274	235	Calibrator 5	Calibrator 5
S005	IL-4	H05	4		0.917969	2417	2417	2413	2412.5	0.263791	97.6012	97.4106	0.895948	0.894199	0.276626	In Detection Range	0.0310274	235	Calibrator 5	Calibrator 5
S005	IL-6	G05	5		2.75781	1536	1536	1534	1533.5	0.230553	100.28	100.116	2.76554	2.76101	0.231829	In Detection Range	0.172193	706	Calibrator 5	Calibrator 5
S005	IL-6	H05	5		2.75781	1531	1531	1534	1533.5	0.230553	99.952	100.116	2.75649	2.76101	0.231829	In Detection Range	0.172193	706	Calibrator 5	Calibrator 5
S005	TNFα	G05	10		1.39844	792	792	814	813.5	3.73763	94.0182	97.4843	1.31479	1.36326	5.0284	In Detection Range	0.158023	358	Calibrator 5	Calibrator 5
S005	TNFα	H05	10		1.39844	835	835	814	813.5	3.73763	100.951	97.4843	1.41173	1.36326	5.0284	In Detection Range	0.158023	358	Calibrator 5	Calibrator 5
S006	IFN-γ	G06	1		1.54297	402	402	398	397.5	1.601	102.709	100.093	1.58476	1.54441	3.69533	In Detection Range	0.693392	1580	Calibrator 6	Calibrator 6
S006	IFN-γ	H06	1		1.54297	393	393	398	397.5	1.601	97.4779	100.093	1.50405	1.54441	3.69533	In Detection Range	0.693392	1580	Calibrator 6	Calibrator 6
S006	IL-12p70	G06	8		0.458008	378	378	363	363	5.84386	120.818	110.831	0.553357	0.507614	12.7442	In Detection Range	0.230881	469	Calibrator 6	Calibrator 6
S006	IL-12p70	H06	8		0.458008	348	348	363	363	5.84386	100.843	110.831	0.46187	0.507614	12.7442	In Detection Range	0.230881	469	Calibrator 6	Calibrator 6
S006	IL-1β	G06	2		0.567383	968	968	985	984.5	2.37019	98.8582	100.896	0.560904	0.572468	2.85677	In Detection Range	0.0547719	581	Calibrator 6	Calibrator 6
S006	IL-1β	H06	2		0.567383	1001	1001	985	984.5	2.37019	102.934	100.896	0.584033	0.572468	2.85677	In Detection Range	0.0547719	581	Calibrator 6	Calibrator 6
S006	IL-2	G06	3		1.44531	617	617	589	588.5	6.84878	108.448	99.4854	1.56741	1.43787	12.7401	In Detection Range	0.357364	1480	Calibrator 6	Calibrator 6
S006	IL-2	H06	3		1.44531	560	560	589	588.5	6.84878	90.5231	99.4854	1.30834	1.43787	12.7401	In Detection Range	0.357364	1480	Calibrator 6	Calibrator 6
S006	IL-4	G06	4		0.229492	738	738	746	746	1.51658	104.1	105.479	0.2389	0.242065	1.849	In Detection Range	0.0310274	235	Calibrator 6	Calibrator 6
S006	IL-4	H06	4		0.229492	754	754	746	746	1.51658	106.858	105.479	0.24523	0.242065	1.849	In Detection Range	0.0310274	235	Calibrator 6	Calibrator 6
S006	IL-6	G06	5		0.689453	458	458	471	470.5	3.75721	108.765	112.323	0.749882	0.774413	4.47988	In Detection Range	0.172193	706	Calibrator 6	Calibrator 6
S006	IL-6	H06	5		0.689453	483	483	471	470.5	3.75721	115.881	112.323	0.798945	0.774413	4.47988	In Detection Range	0.172193	706	Calibrator 6	Calibrator 6
S006	TNFα	G06	10		0.349609	361	361	378	378	6.36022	101.427	112.1	0.3546	0.391912	13.4643	In Detection Range	0.158023	358	Calibrator 6	Calibrator 6
S006	TNFα	H06	10		0.349609	395	395	378	378	6.36022	122.773	112.1	0.429225	0.391912	13.4643	In Detection Range	0.158023	358	Calibrator 6	Calibrator 6
S007	IFN-γ	G07	1		0.385742	279	279	273	272.5	3.37335	122.65	107.196	0.473111	0.413498	20.3884	Below Detection Range	0.693392	1580	Calibrator 7	Calibrator 7
S007	IFN-γ	H07	1		0.385742	266	266	273	272.5	3.37335	91.7414	107.196	0.353885	0.413498	20.3884	Below Detection Range	0.693392	1580	Calibrator 7	Calibrator 7
S007	IL-12p70	G07	8		0.114502	221	221	249	248.5	15.6503	63.8003	137.515	0.0730526	0.157457	75.8084	Below Detection Range	0.230881	469	Calibrator 7	Calibrator 7
S007	IL-12p70	H07	8		0.114502	276	276	249	248.5	15.6503	211.229	137.515	0.241861	0.157457	75.8084	In Detection Range	0.230881	469	Calibrator 7	Calibrator 7
S007	IL-1β	G07	2		0.141846	383	383	384	384	0.368285	104.482	104.984	0.148203	0.148916	0.676602	In Detection Range	0.0547719	581	Calibrator 7	Calibrator 7
S007	IL-1β	H07	2		0.141846	385	385	384	384	0.368285	105.487	104.984	0.149628	0.148916	0.676602	In Detection Range	0.0547719	581	Calibrator 7	Calibrator 7
S007	IL-2	G07	3		0.361328	345	345	344	344	0.411109	88.2713	86.9752	0.318949	0.314266	2.10739	Below Detection Range	0.357364	1480	Calibrator 7	Calibrator 7
S007	IL-2	H07	3		0.361328	343	343	344	344	0.411109	85.6792	86.9752	0.309583	0.314266	2.10739	Below Detection Range	0.357364	1480	Calibrator 7	Calibrator 7
S007	IL-4	G07	4		0.057373	269	269	270	269.5	0.262377	90.2468	90.5994	0.0517773	0.0519796	0.550341	In Detection Range	0.0310274	235	Calibrator 7	Calibrator 7
S007	IL-4	H07	4		0.057373	270	270	270	269.5	0.262377	90.9519	90.5994	0.0521819	0.0519796	0.550341	In Detection Range	0.0310274	235	Calibrator 7	Calibrator 7
S007	IL-6	G07	5		0.172363	173	173	178	178	3.97251	98.1153	104.361	0.169115	0.17988	8.46356	Below Detection Range	0.172193	706	Calibrator 7	Calibrator 7
S007	IL-6	H07	5		0.172363	183	183	178	178	3.97251	110.607	104.361	0.190645	0.17988	8.46356	In Detection Range	0.172193	706	Calibrator 7	Calibrator 7
S007	TNFα	G07	10		0.0874023	248	248	254	253.5	3.06831	125.399	138.87	0.109602	0.121376	13.7181	Below Detection Range	0.158023	358	Calibrator 7	Calibrator 7
S007	TNFα	H07	10		0.0874023	259	259	254	253.5	3.06831	152.34	138.87	0.133149	0.121376	13.7181	Below Detection Range	0.158023	358	Calibrator 7	Calibrator 7
S008	IFN-γ	G08	1		0.0964355	235	235	229	228.5	4.02293	68.2751	NaN	0.0658414	NaN	NaN	Below Detection Range	0.693392	1580	Calibrator 8	Calibrator 8
S008	IFN-γ	H08	1		0.0964355	222	222	229	228.5	4.02293	NaN	NaN	NaN	NaN	NaN	Below Fit Curve Range	0.693392	1580	Calibrator 8	Calibrator 8
S008	IL-12p70	G08	8		0.0286255	186	186	192	191.5	4.06171	NaN	NaN	NaN	NaN	NaN	Below Fit Curve Range	0.230881	469	Calibrator 8	Calibrator 8
S008	IL-12p70	H08	8		0.0286255	197	197	192	191.5	4.06171	NaN	NaN	NaN	NaN	NaN	Below Fit Curve Range	0.230881	469	Calibrator 8	Calibrator 8
S008	IL-1β	G08	2		0.0354614	222	222	224	223.5	0.949137	92.1495	95.219	0.0326775	0.033766	4.55899	Below Detection Range	0.0547719	581	Calibrator 8	Calibrator 8
S008	IL-1β	H08	2		0.0354614	225	225	224	223.5	0.949137	98.2886	95.219	0.0348545	0.033766	4.55899	Below Detection Range	0.0547719	581	Calibrator 8	Calibrator 8
S008	IL-2	G08	3		0.090332	295	295	298	298	1.4237	91.1945	107.121	0.0823779	0.0967644	21.0259	Below Detection Range	0.357364	1480	Calibrator 8	Calibrator 8
S008	IL-2	H08	3		0.090332	301	301	298	298	1.4237	123.047	107.121	0.111151	0.0967644	21.0259	Below Detection Range	0.357364	1480	Calibrator 8	Calibrator 8
S008	IL-4	G08	4		0.0143433	177	177	179	179	1.58013	99.525	105.27	0.0142751	0.0150992	7.71824	Below Detection Range	0.0310274	235	Calibrator 8	Calibrator 8
S008	IL-4	H08	4		0.0143433	181	181	179	179	1.58013	111.016	105.27	0.0159233	0.0150992	7.71824	Below Detection Range	0.0310274	235	Calibrator 8	Calibrator 8
S008	IL-6	G08	5		0.0430908	112	112	117	117	6.04365	74.5321	101.872	0.0321165	0.0438976	37.9543	Below Detection Range	0.172193	706	Calibrator 8	Calibrator 8
S008	IL-6	H08	5		0.0430908	122	122	117	117	6.04365	129.213	101.872	0.0556787	0.0438976	37.9543	Below Detection Range	0.172193	706	Calibrator 8	Calibrator 8
S008	TNFα	G08	10		0.0218506	186	186	186	185.5	0.38119	NaN	NaN	NaN	NaN	NaN	Below Fit Curve Range	0.158023	358	Calibrator 8	Calibrator 8
S008	TNFα	H08	10		0.0218506	185	185	186	185.5	0.38119	NaN	NaN	NaN	NaN	NaN	Below Fit Curve Range	0.158023	358	Calibrator 8	Calibrator 8
S009	IFN-γ	G09	1		0	224	224	237	236.5	7.4747		NaN	NaN	NaN	NaN	Below Fit Curve Range	0.693392	1580	Calibrator 9	Calibrator 9
S009	IFN-γ	H09	1		0	249	249	237	236.5	7.4747		NaN	0.196864	NaN	NaN	Below Detection Range	0.693392	1580	Calibrator 9	Calibrator 9
S009	IL-12p70	G09	8		0	206	206	203	202.5	2.44432		NaN	0.0267362	0.0158599	96.9832	Below Detection Range	0.230881	469	Calibrator 9	Calibrator 9
S009	IL-12p70	H09	8		0	199	199	203	202.5	2.44432		NaN	0.00498356	0.0158599	96.9832	Below Detection Range	0.230881	469	Calibrator 9	Calibrator 9
S009	IL-1β	G09	2		0	182	182	177	177	3.99495		NaN	0.00337165	NaN	NaN	Below Detection Range	0.0547719	581	Calibrator 9	Calibrator 9
S009	IL-1β	H09	2		0	172	172	177	177	3.99495		NaN	NaN	NaN	NaN	Below Fit Curve Range	0.0547719	581	Calibrator 9	Calibrator 9
S009	IL-2	G09	3		0	302	302	284	284	8.96333		NaN	0.115931	NaN	NaN	Below Detection Range	0.357364	1480	Calibrator 9	Calibrator 9
S009	IL-2	H09	3		0	266	266	284	284	8.96333		NaN	NaN	NaN	NaN	Below Fit Curve Range	0.357364	1480	Calibrator 9	Calibrator 9
S009	IL-4	G09	4		0	135	135	145	144.5	9.2976		NaN	NaN	NaN	NaN	Below Fit Curve Range	0.0310274	235	Calibrator 9	Calibrator 9
S009	IL-4	H09	4		0	154	154	145	144.5	9.2976		NaN	0.00472678	NaN	NaN	Below Detection Range	0.0310274	235	Calibrator 9	Calibrator 9
S009	IL-6	G09	5		0	91	91	97	96.5	8.06028		NaN	NaN	NaN	NaN	Below Fit Curve Range	0.172193	706	Calibrator 9	Calibrator 9
S009	IL-6	H09	5		0	102	102	97	96.5	8.06028		NaN	0.00722868	NaN	NaN	Below Detection Range	0.172193	706	Calibrator 9	Calibrator 9
S009	TNFα	G09	10		0	206	206	207	207	0.683195		NaN	0.0210438	0.0231102	12.6453	Below Detection Range	0.158023	358	Calibrator 9	Calibrator 9
S009	TNFα	H09	10		0	208	208	207	207	0.683195		NaN	0.0251766	0.0231102	12.6453	Below Detection Range	0.158023	358	Calibrator 9	Calibrator 9
U001	IFN-γ	A01	1	10		195	195	201	200.5	3.87939			NaN	NaN	NaN	Below Fit Curve Range	0.693392	1580	No PBMC, 1042, A375-luc2	No PBMC	1042	A375-luc2
U001	IFN-γ	A02	1	10		206	206	201	200.5	3.87939			NaN	NaN	NaN	Below Fit Curve Range	0.693392	1580	No PBMC, 1042, A375-luc2	No PBMC	1042	A375-luc2
U001	IL-12p70	A01	8	10		181	181	190	190	6.69891			NaN	NaN	NaN	Below Fit Curve Range	0.230881	469	No PBMC, 1042, A375-luc2	No PBMC	1042	A375-luc2
U001	IL-12p70	A02	8	10		199	199	190	190	6.69891			0.0498356	NaN	NaN	Below Detection Range	0.230881	469	No PBMC, 1042, A375-luc2	No PBMC	1042	A375-luc2
U001	IL-1β	A01	2	10		167	167	165	164.5	2.14926			NaN	NaN	NaN	Below Fit Curve Range	0.0547719	581	No PBMC, 1042, A375-luc2	No PBMC	1042	A375-luc2
U001	IL-1β	A02	2	10		162	162	165	164.5	2.14926			NaN	NaN	NaN	Below Fit Curve Range	0.0547719	581	No PBMC, 1042, A375-luc2	No PBMC	1042	A375-luc2
U001	IL-2	A01	3	10		335	335	289	289	22.51			2.7206	NaN	NaN	Below Detection Range	0.357364	1480	No PBMC, 1042, A375-luc2	No PBMC	1042	A375-luc2
U001	IL-2	A02	3	10		243	243	289	289	22.51			NaN	NaN	NaN	Below Fit Curve Range	0.357364	1480	No PBMC, 1042, A375-luc2	No PBMC	1042	A375-luc2
U001	IL-4	A01	4	10		124	124	128	127.5	3.88215			NaN	NaN	NaN	Below Fit Curve Range	0.0310274	235	No PBMC, 1042, A375-luc2	No PBMC	1042	A375-luc2
U001	IL-4	A02	4	10		131	131	128	127.5	3.88215			NaN	NaN	NaN	Below Fit Curve Range	0.0310274	235	No PBMC, 1042, A375-luc2	No PBMC	1042	A375-luc2
U001	IL-6	A01	5	10		118	118	114	114	4.96215			0.463493	0.368191	36.6051	Below Detection Range	0.172193	706	No PBMC, 1042, A375-luc2	No PBMC	1042	A375-luc2
U001	IL-6	A02	5	10		110	110	114	114	4.96215			0.27289	0.368191	36.6051	Below Detection Range	0.172193	706	No PBMC, 1042, A375-luc2	No PBMC	1042	A375-luc2
U001	TNFα	A01	10	10		199	199	206	205.5	4.47318			0.067491	0.201165	93.9745	Below Detection Range	0.158023	358	No PBMC, 1042, A375-luc2	No PBMC	1042	A375-luc2
U001	TNFα	A02	10	10		212	212	206	205.5	4.47318			0.334839	0.201165	93.9745	Below Detection Range	0.158023	358	No PBMC, 1042, A375-luc2	No PBMC	1042	A375-luc2
U002	IFN-γ	A03	1	10		86840	86840	88281	88281	2.3084			7413.21	7539.82	2.37473	In Detection Range	0.693392	1580	PBMC #1, 1042, A375-luc2	PBMC #1	1042	A375-luc2
U002	IFN-γ	A04	1	10		89722	89722	88281	88281	2.3084			7666.43	7539.82	2.37473	In Detection Range	0.693392	1580	PBMC #1, 1042, A375-luc2	PBMC #1	1042	A375-luc2
U002	IL-12p70	A03	8	10		253	253	223	222.5	19.3858			1.71388	NaN	NaN	Below Detection Range	0.230881	469	PBMC #1, 1042, A375-luc2	PBMC #1	1042	A375-luc2
U002	IL-12p70	A04	8	10		192	192	223	222.5	19.3858			NaN	NaN	NaN	Below Fit Curve Range	0.230881	469	PBMC #1, 1042, A375-luc2	PBMC #1	1042	A375-luc2
U002	IL-1β	A03	2	10		1173	1173	1098	1098	9.65993			7.04412	6.51929	11.3851	In Detection Range	0.0547719	581	PBMC #1, 1042, A375-luc2	PBMC #1	1042	A375-luc2
U002	IL-1β	A04	2	10		1023	1023	1098	1098	9.65993			5.99445	6.51929	11.3851	In Detection Range	0.0547719	581	PBMC #1, 1042, A375-luc2	PBMC #1	1042	A375-luc2
U002	IL-2	A03	3	10		15803	15803	15265	15264.5	4.98905			682.222	658.457	5.10416	In Detection Range	0.357364	1480	PBMC #1, 1042, A375-luc2	PBMC #1	1042	A375-luc2
U002	IL-2	A04	3	10		14726	14726	15265	15264.5	4.98905			634.692	658.457	5.10416	In Detection Range	0.357364	1480	PBMC #1, 1042, A375-luc2	PBMC #1	1042	A375-luc2
U002	IL-4	A03	4	10		250	250	259	258.5	4.65022			0.440814	0.475248	10.2464	In Detection Range	0.0310274	235	PBMC #1, 1042, A375-luc2	PBMC #1	1042	A375-luc2
U002	IL-4	A04	4	10		267	267	259	258.5	4.65022			0.509681	0.475248	10.2464	In Detection Range	0.0310274	235	PBMC #1, 1042, A375-luc2	PBMC #1	1042	A375-luc2
U002	IL-6	A03	5	10		32078	32078	28113	28113	19.9458			511.611	451.472	18.8381	In Detection Range	0.172193	706	PBMC #1, 1042, A375-luc2	PBMC #1	1042	A375-luc2
U002	IL-6	A04	5	10		24148	24148	28113	28113	19.9458			391.334	451.472	18.8381	In Detection Range	0.172193	706	PBMC #1, 1042, A375-luc2	PBMC #1	1042	A375-luc2
U002	TNFα	A03	10	10		6481	6481	6551	6550.5	1.50046			146.101	147.756	1.58341	In Detection Range	0.158023	358	PBMC #1, 1042, A375-luc2	PBMC #1	1042	A375-luc2
U002	TNFα	A04	10	10		6620	6620	6551	6550.5	1.50046			149.41	147.756	1.58341	In Detection Range	0.158023	358	PBMC #1, 1042, A375-luc2	PBMC #1	1042	A375-luc2
U003	IFN-γ	A05	1	10		26918	26918	29370	29369.5	11.8046			2264.01	2471.28	11.8611	In Detection Range	0.693392	1580	PBMC #2, 1042, A375-luc2	PBMC #2	1042	A375-luc2
U003	IFN-γ	A06	1	10		31821	31821	29370	29369.5	11.8046			2678.55	2471.28	11.8611	In Detection Range	0.693392	1580	PBMC #2, 1042, A375-luc2	PBMC #2	1042	A375-luc2
U003	IL-12p70	A05	8	10		415	415	461	460.5	13.9732			6.66084	8.0451	24.3334	In Detection Range	0.230881	469	PBMC #2, 1042, A375-luc2	PBMC #2	1042	A375-luc2
U003	IL-12p70	A06	8	10		506	506	461	460.5	13.9732			9.42937	8.0451	24.3334	In Detection Range	0.230881	469	PBMC #2, 1042, A375-luc2	PBMC #2	1042	A375-luc2
U003	IL-1β	A05	2	10		3365	3365	4526	4525.5	36.2655			22.2485	30.2324	37.3471	In Detection Range	0.0547719	581	PBMC #2, 1042, A375-luc2	PBMC #2	1042	A375-luc2
U003	IL-1β	A06	2	10		5686	5686	4526	4525.5	36.2655			38.2163	30.2324	37.3471	In Detection Range	0.0547719	581	PBMC #2, 1042, A375-luc2	PBMC #2	1042	A375-luc2
U003	IL-2	A05	3	10		11652	11652	11613	11612.5	0.481046			499.542	497.81	0.492075	In Detection Range	0.357364	1480	PBMC #2, 1042, A375-luc2	PBMC #2	1042	A375-luc2
U003	IL-2	A06	3	10		11573	11573	11613	11612.5	0.481046			496.078	497.81	0.492075	In Detection Range	0.357364	1480	PBMC #2, 1042, A375-luc2	PBMC #2	1042	A375-luc2
U003	IL-4	A05	4	10		716	716	938	938	33.4707			2.30193	3.17698	38.9523	In Detection Range	0.0310274	235	PBMC #2, 1042, A375-luc2	PBMC #2	1042	A375-luc2
U003	IL-4	A06	4	10		1160	1160	938	938	33.4707			4.05203	3.17698	38.9523	In Detection Range	0.0310274	235	PBMC #2, 1042, A375-luc2	PBMC #2	1042	A375-luc2
U003	IL-6	A05	5	10		245077	245077	300603	300602	26.1225			3472.47	4204.43	24.6204	In Detection Range	0.172193	706	PBMC #2, 1042, A375-luc2	PBMC #2	1042	A375-luc2
U003	IL-6	A06	5	10		356128	356128	300603	300602	26.1225			4936.38	4204.43	24.6204	In Detection Range	0.172193	706	PBMC #2, 1042, A375-luc2	PBMC #2	1042	A375-luc2
U003	TNFα	A05	10	10		3107	3107	3309	3308.5	8.61309			66.4799	71.1926	9.3617	In Detection Range	0.158023	358	PBMC #2, 1042, A375-luc2	PBMC #2	1042	A375-luc2
U003	TNFα	A06	10	10		3510	3510	3309	3308.5	8.61309			75.9054	71.1926	9.3617	In Detection Range	0.158023	358	PBMC #2, 1042, A375-luc2	PBMC #2	1042	A375-luc2
U004	IFN-γ	A07	1	10		48255	48255	46645	46644.5	4.88287			4075.08	3937.73	4.9331	In Detection Range	0.693392	1580	PBMC #3, 1042, A375-luc2	PBMC #3	1042	A375-luc2
U004	IFN-γ	A08	1	10		45034	45034	46645	46644.5	4.88287			3800.37	3937.73	4.9331	In Detection Range	0.693392	1580	PBMC #3, 1042, A375-luc2	PBMC #3	1042	A375-luc2
U004	IL-12p70	A07	8	10		188	188	195	194.5	4.72616			NaN	NaN	NaN	Below Fit Curve Range	0.230881	469	PBMC #3, 1042, A375-luc2	PBMC #3	1042	A375-luc2
U004	IL-12p70	A08	8	10		201	201	195	194.5	4.72616			0.112186	NaN	NaN	Below Detection Range	0.230881	469	PBMC #3, 1042, A375-luc2	PBMC #3	1042	A375-luc2
U004	IL-1β	A07	2	10		1017	1017	1148	1148	16.1378			5.95242	6.86858	18.8634	In Detection Range	0.0547719	581	PBMC #3, 1042, A375-luc2	PBMC #3	1042	A375-luc2
U004	IL-1β	A08	2	10		1279	1279	1148	1148	16.1378			7.78474	6.86858	18.8634	In Detection Range	0.0547719	581	PBMC #3, 1042, A375-luc2	PBMC #3	1042	A375-luc2
U004	IL-2	A07	3	10		12293	12293	12739	12738.5	4.94589			527.666	547.237	5.05764	In Detection Range	0.357364	1480	PBMC #3, 1042, A375-luc2	PBMC #3	1042	A375-luc2
U004	IL-2	A08	3	10		13184	13184	12739	12738.5	4.94589			566.808	547.237	5.05764	In Detection Range	0.357364	1480	PBMC #3, 1042, A375-luc2	PBMC #3	1042	A375-luc2
U004	IL-4	A07	4	10		217	217	216	215.5	0.984371			0.306648	0.300531	2.8788	Below Detection Range	0.0310274	235	PBMC #3, 1042, A375-luc2	PBMC #3	1042	A375-luc2
U004	IL-4	A08	4	10		214	214	216	215.5	0.984371			0.294413	0.300531	2.8788	Below Detection Range	0.0310274	235	PBMC #3, 1042, A375-luc2	PBMC #3	1042	A375-luc2
U004	IL-6	A07	5	10		23605	23605	26440	26440	15.1637			383.019	426.172	14.3201	In Detection Range	0.172193	706	PBMC #3, 1042, A375-luc2	PBMC #3	1042	A375-luc2
U004	IL-6	A08	5	10		29275	29275	26440	26440	15.1637			469.326	426.172	14.3201	In Detection Range	0.172193	706	PBMC #3, 1042, A375-luc2	PBMC #3	1042	A375-luc2
U004	TNFα	A07	10	10		2540	2540	2696	2696	8.18313			53.2718	56.9017	9.02148	In Detection Range	0.158023	358	PBMC #3, 1042, A375-luc2	PBMC #3	1042	A375-luc2
U004	TNFα	A08	10	10		2852	2852	2696	2696	8.18313			60.5315	56.9017	9.02148	In Detection Range	0.158023	358	PBMC #3, 1042, A375-luc2	PBMC #3	1042	A375-luc2
U005	IFN-γ	A09	1	10		199	199	216	216	11.1304			NaN	NaN	NaN	Below Fit Curve Range	0.693392	1580	BLANK	BLANK
U005	IFN-γ	A10	1	10		233	233	216	216	11.1304			0.468646	NaN	NaN	Below Detection Range	0.693392	1580	BLANK	BLANK
U005	IL-12p70	A09	8	10		157	157	171	171	11.5784			NaN	NaN	NaN	Below Fit Curve Range	0.230881	469	BLANK	BLANK
U005	IL-12p70	A10	8	10		185	185	171	171	11.5784			NaN	NaN	NaN	Below Fit Curve Range	0.230881	469	BLANK	BLANK
U005	IL-1β	A09	2	10		152	152	159	158.5	5.79961			NaN	NaN	NaN	Below Fit Curve Range	0.0547719	581	BLANK	BLANK
U005	IL-1β	A10	2	10		165	165	159	158.5	5.79961			NaN	NaN	NaN	Below Fit Curve Range	0.0547719	581	BLANK	BLANK
U005	IL-2	A09	3	10		257	257	259	258.5	0.820627			NaN	NaN	NaN	Below Fit Curve Range	0.357364	1480	BLANK	BLANK
U005	IL-2	A10	3	10		260	260	259	258.5	0.820627			NaN	NaN	NaN	Below Fit Curve Range	0.357364	1480	BLANK	BLANK
U005	IL-4	A09	4	10		124	124	132	132	8.57099			NaN	NaN	NaN	Below Fit Curve Range	0.0310274	235	BLANK	BLANK
U005	IL-4	A10	4	10		140	140	132	132	8.57099			NaN	NaN	NaN	Below Fit Curve Range	0.0310274	235	BLANK	BLANK
U005	IL-6	A09	5	10		97	97	102	102	6.93242			NaN	NaN	NaN	Below Fit Curve Range	0.172193	706	BLANK	BLANK
U005	IL-6	A10	5	10		107	107	102	102	6.93242			0.199403	NaN	NaN	Below Detection Range	0.172193	706	BLANK	BLANK
U005	TNFα	A09	10	10		195	195	207	206.5	7.87577			NaN	NaN	NaN	Below Fit Curve Range	0.158023	358	BLANK	BLANK
U005	TNFα	A10	10	10		218	218	207	206.5	7.87577			0.460256	NaN	NaN	Below Detection Range	0.158023	358	BLANK	BLANK
U006	IFN-γ	A11	1	10		212	212	213	212.5	0.332756			NaN	NaN	NaN	Below Fit Curve Range	0.693392	1580	BLANK	BLANK
U006	IFN-γ	A12	1	10		213	213	213	212.5	0.332756			NaN	NaN	NaN	Below Fit Curve Range	0.693392	1580	BLANK	BLANK
U006	IL-12p70	A11	8	10		192	192	202	201.5	6.66751			NaN	NaN	NaN	Below Fit Curve Range	0.230881	469	BLANK	BLANK
U006	IL-12p70	A12	8	10		211	211	202	201.5	6.66751			0.422029	NaN	NaN	Below Detection Range	0.230881	469	BLANK	BLANK
U006	IL-1β	A11	2	10		210	210	237	236.5	15.8464			0.239499	0.431302	62.8909	Below Detection Range	0.0547719	581	BLANK	BLANK
U006	IL-1β	A12	2	10		263	263	237	236.5	15.8464			0.623104	0.431302	62.8909	In Detection Range	0.0547719	581	BLANK	BLANK
U006	IL-2	A11	3	10		259	259	272	271.5	6.51111			NaN	NaN	NaN	Below Fit Curve Range	0.357364	1480	BLANK	BLANK
U006	IL-2	A12	3	10		284	284	272	271.5	6.51111			0.289967	NaN	NaN	Below Detection Range	0.357364	1480	BLANK	BLANK
U006	IL-4	A11	4	10		118	118	136	135.5	18.2648			NaN	NaN	NaN	Below Fit Curve Range	0.0310274	235	BLANK	BLANK
U006	IL-4	A12	4	10		153	153	136	135.5	18.2648			0.043073	NaN	NaN	Below Detection Range	0.0310274	235	BLANK	BLANK
U006	IL-6	A11	5	10		106	106	108	108	2.61891			0.174546	0.223718	31.0835	Below Detection Range	0.172193	706	BLANK	BLANK
U006	IL-6	A12	5	10		110	110	108	108	2.61891			0.27289	0.223718	31.0835	Below Detection Range	0.172193	706	BLANK	BLANK
U006	TNFα	A11	10	10		213	213	207	207	4.09917			0.355681	0.231825	75.5562	Below Detection Range	0.158023	358	BLANK	BLANK
U006	TNFα	A12	10	10		201	201	207	207	4.09917			0.10797	0.231825	75.5562	Below Detection Range	0.158023	358	BLANK	BLANK
U007	IFN-γ	B01	1	10		207	207	200	199.5	5.31659			NaN	NaN	NaN	Below Fit Curve Range	0.693392	1580	No PBMC, 421, A375-luc2	No PBMC	421	A375-luc2
U007	IFN-γ	B02	1	10		192	192	200	199.5	5.31659			NaN	NaN	NaN	Below Fit Curve Range	0.693392	1580	No PBMC, 421, A375-luc2	No PBMC	421	A375-luc2
U007	IL-12p70	B01	8	10		179	179	200	200	14.8492			NaN	NaN	NaN	Below Fit Curve Range	0.230881	469	No PBMC, 421, A375-luc2	No PBMC	421	A375-luc2
U007	IL-12p70	B02	8	10		221	221	200	200	14.8492			0.730526	NaN	NaN	Below Detection Range	0.230881	469	No PBMC, 421, A375-luc2	No PBMC	421	A375-luc2
U007	IL-1β	B01	2	10		153	153	168	167.5	12.2424			NaN	NaN	NaN	Below Fit Curve Range	0.0547719	581	No PBMC, 421, A375-luc2	No PBMC	421	A375-luc2
U007	IL-1β	B02	2	10		182	182	168	167.5	12.2424			0.0337165	NaN	NaN	Below Detection Range	0.0547719	581	No PBMC, 421, A375-luc2	No PBMC	421	A375-luc2
U007	IL-2	B01	3	10		208	208	233	232.5	14.9025			NaN	NaN	NaN	Below Fit Curve Range	0.357364	1480	No PBMC, 421, A375-luc2	No PBMC	421	A375-luc2
U007	IL-2	B02	3	10		257	257	233	232.5	14.9025			NaN	NaN	NaN	Below Fit Curve Range	0.357364	1480	No PBMC, 421, A375-luc2	No PBMC	421	A375-luc2
U007	IL-4	B01	4	10		138	138	139	139	1.01742			NaN	NaN	NaN	Below Fit Curve Range	0.0310274	235	No PBMC, 421, A375-luc2	No PBMC	421	A375-luc2
U007	IL-4	B02	4	10		140	140	139	139	1.01742			NaN	NaN	NaN	Below Fit Curve Range	0.0310274	235	No PBMC, 421, A375-luc2	No PBMC	421	A375-luc2
U007	IL-6	B01	5	10		128	128	128	127.5	0.554594			0.694931	0.683485	2.36841	Below Detection Range	0.172193	706	No PBMC, 421, A375-luc2	No PBMC	421	A375-luc2
U007	IL-6	B02	5	10		127	127	128	127.5	0.554594			0.672038	0.683485	2.36841	Below Detection Range	0.172193	706	No PBMC, 421, A375-luc2	No PBMC	421	A375-luc2
U007	TNFα	B01	10	10		211	211	204	204	4.85269			0.314025	0.17079	118.604	Below Detection Range	0.158023	358	No PBMC, 421, A375-luc2	No PBMC	421	A375-luc2
U007	TNFα	B02	10	10		197	197	204	204	4.85269			0.0275558	0.17079	118.604	Below Detection Range	0.158023	358	No PBMC, 421, A375-luc2	No PBMC	421	A375-luc2
U008	IFN-γ	B03	1	10		20672	20672	21390	21390	4.7471			1736.84	1797.41	4.76562	In Detection Range	0.693392	1580	PBMC #1, 421, A375-luc2	PBMC #1	421	A375-luc2
U008	IFN-γ	B04	1	10		22108	22108	21390	21390	4.7471			1857.98	1797.41	4.76562	In Detection Range	0.693392	1580	PBMC #1, 421, A375-luc2	PBMC #1	421	A375-luc2
U008	IL-12p70	B03	8	10		245	245	237	237	4.77372			1.46842	1.22261	28.4332	Below Detection Range	0.230881	469	PBMC #1, 421, A375-luc2	PBMC #1	421	A375-luc2
U008	IL-12p70	B04	8	10		229	229	237	237	4.77372			0.976799	1.22261	28.4332	Below Detection Range	0.230881	469	PBMC #1, 421, A375-luc2	PBMC #1	421	A375-luc2
U008	IL-1β	B03	2	10		920	920	901	901	2.98225			5.27243	5.13909	3.66922	In Detection Range	0.0547719	581	PBMC #1, 421, A375-luc2	PBMC #1	421	A375-luc2
U008	IL-1β	B04	2	10		882	882	901	901	2.98225			5.00576	5.13909	3.66922	In Detection Range	0.0547719	581	PBMC #1, 421, A375-luc2	PBMC #1	421	A375-luc2
U008	IL-2	B03	3	10		9072	9072	9851	9850.5	11.1767			386.596	420.654	11.4502	In Detection Range	0.357364	1480	PBMC #1, 421, A375-luc2	PBMC #1	421	A375-luc2
U008	IL-2	B04	3	10		10629	10629	9851	9850.5	11.1767			454.713	420.654	11.4502	In Detection Range	0.357364	1480	PBMC #1, 421, A375-luc2	PBMC #1	421	A375-luc2
U008	IL-4	B03	4	10		279	279	305	304.5	11.8432			0.558209	0.661013	21.9945	In Detection Range	0.0310274	235	PBMC #1, 421, A375-luc2	PBMC #1	421	A375-luc2
U008	IL-4	B04	4	10		330	330	305	304.5	11.8432			0.763817	0.661013	21.9945	In Detection Range	0.0310274	235	PBMC #1, 421, A375-luc2	PBMC #1	421	A375-luc2
U008	IL-6	B03	5	10		31351	31351	30562	30562	3.65099			500.665	488.76	3.44468	In Detection Range	0.172193	706	PBMC #1, 421, A375-luc2	PBMC #1	421	A375-luc2
U008	IL-6	B04	5	10		29773	29773	30562	30562	3.65099			476.855	488.76	3.44468	In Detection Range	0.172193	706	PBMC #1, 421, A375-luc2	PBMC #1	421	A375-luc2
U008	TNFα	B03	10	10		4004	4004	4493	4492.5	15.3777			87.4964	99.0102	16.4458	In Detection Range	0.158023	358	PBMC #1, 421, A375-luc2	PBMC #1	421	A375-luc2
U008	TNFα	B04	10	10		4981	4981	4493	4492.5	15.3777			110.524	99.0102	16.4458	In Detection Range	0.158023	358	PBMC #1, 421, A375-luc2	PBMC #1	421	A375-luc2
U009	IFN-γ	B05	1	10		18875	18875	19728	19728	6.11478			1585.28	1657.22	6.13934	In Detection Range	0.693392	1580	PBMC #2, 421, A375-luc2	PBMC #2	421	A375-luc2
U009	IFN-γ	B06	1	10		20581	20581	19728	19728	6.11478			1729.16	1657.22	6.13934	In Detection Range	0.693392	1580	PBMC #2, 421, A375-luc2	PBMC #2	421	A375-luc2
U009	IL-12p70	B05	8	10		759	759	738	738	4.02418			17.1072	16.4706	5.46558	In Detection Range	0.230881	469	PBMC #2, 421, A375-luc2	PBMC #2	421	A375-luc2
U009	IL-12p70	B06	8	10		717	717	738	738	4.02418			15.8341	16.4706	5.46558	In Detection Range	0.230881	469	PBMC #2, 421, A375-luc2	PBMC #2	421	A375-luc2
U009	IL-1β	B05	2	10		8906	8906	10075	10075	16.4091			60.2687	68.2542	16.5458	In Detection Range	0.0547719	581	PBMC #2, 421, A375-luc2	PBMC #2	421	A375-luc2
U009	IL-1β	B06	2	10		11244	11244	10075	10075	16.4091			76.2397	68.2542	16.5458	In Detection Range	0.0547719	581	PBMC #2, 421, A375-luc2	PBMC #2	421	A375-luc2
U009	IL-2	B05	3	10		9542	9542	9229	9229	4.79628			407.145	393.462	4.91831	In Detection Range	0.357364	1480	PBMC #2, 421, A375-luc2	PBMC #2	421	A375-luc2
U009	IL-2	B06	3	10		8916	8916	9229	9229	4.79628			379.778	393.462	4.91831	In Detection Range	0.357364	1480	PBMC #2, 421, A375-luc2	PBMC #2	421	A375-luc2
U009	IL-4	B05	4	10		1366	1366	1490	1490	11.7693			4.86008	5.34528	12.8371	In Detection Range	0.0310274	235	PBMC #2, 421, A375-luc2	PBMC #2	421	A375-luc2
U009	IL-4	B06	4	10		1614	1614	1490	1490	11.7693			5.83048	5.34528	12.8371	In Detection Range	0.0310274	235	PBMC #2, 421, A375-luc2	PBMC #2	421	A375-luc2
U009	IL-6	B05	5	10		516940	516940	558395	558395	10.4991			7010.78	7537.84	9.8885	In Detection Range	0.172193	706	PBMC #2, 421, A375-luc2	PBMC #2	421	A375-luc2
U009	IL-6	B06	5	10		599850	599850	558395	558395	10.4991			8064.91	7537.84	9.8885	Above Fit Curve Range	0.172193	706	PBMC #2, 421, A375-luc2	PBMC #2	421	A375-luc2
U009	TNFα	B05	10	10		4079	4079	5024	5024	26.601			89.2594	111.595	28.3052	In Detection Range	0.158023	358	PBMC #2, 421, A375-luc2	PBMC #2	421	A375-luc2
U009	TNFα	B06	10	10		5969	5969	5024	5024	26.601			133.93	111.595	28.3052	In Detection Range	0.158023	358	PBMC #2, 421, A375-luc2	PBMC #2	421	A375-luc2
U010	IFN-γ	B07	1	10		12973	12973	11578	11577.5	17.0463			1087.43	969.572	17.1913	In Detection Range	0.693392	1580	PBMC #3, 421, A375-luc2	PBMC #3	421	A375-luc2
U010	IFN-γ	B08	1	10		10182	10182	11578	11577.5	17.0463			851.71	969.572	17.1913	In Detection Range	0.693392	1580	PBMC #3, 421, A375-luc2	PBMC #3	421	A375-luc2
U010	IL-12p70	B07	8	10		212	212	210	210	1.34687			0.452922	0.391098	22.3556	Below Detection Range	0.230881	469	PBMC #3, 421, A375-luc2	PBMC #3	421	A375-luc2
U010	IL-12p70	B08	8	10		208	208	210	210	1.34687			0.329274	0.391098	22.3556	Below Detection Range	0.230881	469	PBMC #3, 421, A375-luc2	PBMC #3	421	A375-luc2
U010	IL-1β	B07	2	10		613	613	733	732.5	23.0715			3.11241	3.95376	30.094	In Detection Range	0.0547719	581	PBMC #3, 421, A375-luc2	PBMC #3	421	A375-luc2
U010	IL-1β	B08	2	10		852	852	733	732.5	23.0715			4.79511	3.95376	30.094	In Detection Range	0.0547719	581	PBMC #3, 421, A375-luc2	PBMC #3	421	A375-luc2
U010	IL-2	B07	3	10		6478	6478	5986	5986	11.6237			273.316	251.84	12.06	In Detection Range	0.357364	1480	PBMC #3, 421, A375-luc2	PBMC #3	421	A375-luc2
U010	IL-2	B08	3	10		5494	5494	5986	5986	11.6237			230.364	251.84	12.06	In Detection Range	0.357364	1480	PBMC #3, 421, A375-luc2	PBMC #3	421	A375-luc2
U010	IL-4	B07	4	10		238	238	241	240.5	1.47008			0.392108	0.40226	3.5692	In Detection Range	0.0310274	235	PBMC #3, 421, A375-luc2	PBMC #3	421	A375-luc2
U010	IL-4	B08	4	10		243	243	241	240.5	1.47008			0.412413	0.40226	3.5692	In Detection Range	0.0310274	235	PBMC #3, 421, A375-luc2	PBMC #3	421	A375-luc2
U010	IL-6	B07	5	10		26826	26826	27459	27458.5	3.25761			432.183	441.788	3.07463	In Detection Range	0.172193	706	PBMC #3, 421, A375-luc2	PBMC #3	421	A375-luc2
U010	IL-6	B08	5	10		28091	28091	27459	27458.5	3.25761			451.393	441.788	3.07463	In Detection Range	0.172193	706	PBMC #3, 421, A375-luc2	PBMC #3	421	A375-luc2
U010	TNFα	B07	10	10		2027	2027	1903	1903	9.21505			41.3855	38.5255	10.4986	In Detection Range	0.158023	358	PBMC #3, 421, A375-luc2	PBMC #3	421	A375-luc2
U010	TNFα	B08	10	10		1779	1779	1903	1903	9.21505			35.6655	38.5255	10.4986	In Detection Range	0.158023	358	PBMC #3, 421, A375-luc2	PBMC #3	421	A375-luc2
U011	IFN-γ	B09	1	10		189	189	199	198.5	6.76828			NaN	NaN	NaN	Below Fit Curve Range	0.693392	1580	BLANK	BLANK
U011	IFN-γ	B10	1	10		208	208	199	198.5	6.76828			NaN	NaN	NaN	Below Fit Curve Range	0.693392	1580	BLANK	BLANK
U011	IL-12p70	B09	8	10		155	155	169	168.5	11.3305			NaN	NaN	NaN	Below Fit Curve Range	0.230881	469	BLANK	BLANK
U011	IL-12p70	B10	8	10		182	182	169	168.5	11.3305			NaN	NaN	NaN	Below Fit Curve Range	0.230881	469	BLANK	BLANK
U011	IL-1β	B09	2	10		167	167	178	177.5	8.36577			NaN	NaN	NaN	Below Fit Curve Range	0.0547719	581	BLANK	BLANK
U011	IL-1β	B10	2	10		188	188	178	177.5	8.36577			0.0782559	NaN	NaN	Below Detection Range	0.0547719	581	BLANK	BLANK
U011	IL-2	B09	3	10		251	251	253	253	1.11796			NaN	NaN	NaN	Below Fit Curve Range	0.357364	1480	BLANK	BLANK
U011	IL-2	B10	3	10		255	255	253	253	1.11796			NaN	NaN	NaN	Below Fit Curve Range	0.357364	1480	BLANK	BLANK
U011	IL-4	B09	4	10		132	132	140	140	8.08122			NaN	NaN	NaN	Below Fit Curve Range	0.0310274	235	BLANK	BLANK
U011	IL-4	B10	4	10		148	148	140	140	8.08122			0.021991	NaN	NaN	Below Detection Range	0.0310274	235	BLANK	BLANK
U011	IL-6	B09	5	10		106	106	113	113	8.76061			0.174546	0.342411	69.3309	Below Detection Range	0.172193	706	BLANK	BLANK
U011	IL-6	B10	5	10		120	120	113	113	8.76061			0.510276	0.342411	69.3309	Below Detection Range	0.172193	706	BLANK	BLANK
U011	TNFα	B09	10	10		220	220	205	205	10.3479			0.502235	NaN	NaN	Below Detection Range	0.158023	358	BLANK	BLANK
U011	TNFα	B10	10	10		190	190	205	205	10.3479			NaN	NaN	NaN	Below Fit Curve Range	0.158023	358	BLANK	BLANK
U012	IFN-γ	B11	1	10		222	222	216	215.5	4.26561			NaN	NaN	NaN	Below Fit Curve Range	0.693392	1580	BLANK	BLANK
U012	IFN-γ	B12	1	10		209	209	216	215.5	4.26561			NaN	NaN	NaN	Below Fit Curve Range	0.693392	1580	BLANK	BLANK
U012	IL-12p70	B11	8	10		197	197	200	199.5	1.7722			NaN	NaN	NaN	Below Fit Curve Range	0.230881	469	BLANK	BLANK
U012	IL-12p70	B12	8	10		202	202	200	199.5	1.7722			0.143282	NaN	NaN	Below Detection Range	0.230881	469	BLANK	BLANK
U012	IL-1β	B11	2	10		275	275	313	313	17.1694			0.709455	0.981629	39.2117	In Detection Range	0.0547719	581	BLANK	BLANK
U012	IL-1β	B12	2	10		351	351	313	313	17.1694			1.2538	0.981629	39.2117	In Detection Range	0.0547719	581	BLANK	BLANK
U012	IL-2	B11	3	10		258	258	253	253	2.79489			NaN	NaN	NaN	Below Fit Curve Range	0.357364	1480	BLANK	BLANK
U012	IL-2	B12	3	10		248	248	253	253	2.79489			NaN	NaN	NaN	Below Fit Curve Range	0.357364	1480	BLANK	BLANK
U012	IL-4	B11	4	10		170	170	162	162	6.98377			0.113839	0.0805533	58.4369	Below Detection Range	0.0310274	235	BLANK	BLANK
U012	IL-4	B12	4	10		154	154	162	162	6.98377			0.0472678	0.0805533	58.4369	Below Detection Range	0.0310274	235	BLANK	BLANK
U012	IL-6	B11	5	10		100	100	99	98.5	2.15362			0.0176467	NaN	NaN	Below Detection Range	0.172193	706	BLANK	BLANK
U012	IL-6	B12	5	10		97	97	99	98.5	2.15362			NaN	NaN	NaN	Below Fit Curve Range	0.172193	706	BLANK	BLANK
U012	TNFα	B11	10	10		218	218	222	222	2.54813			0.460256	0.544428	21.8648	Below Detection Range	0.158023	358	BLANK	BLANK
U012	TNFα	B12	10	10		226	226	222	222	2.54813			0.628601	0.544428	21.8648	Below Detection Range	0.158023	358	BLANK	BLANK
U013	IFN-γ	C01	1	10		218	218	212	212	4.00249			NaN	NaN	NaN	Below Fit Curve Range	0.693392	1580	No PBMC, Ad5, A375-luc2	No PBMC	Ad5	A375-luc2
U013	IFN-γ	C02	1	10		206	206	212	212	4.00249			NaN	NaN	NaN	Below Fit Curve Range	0.693392	1580	No PBMC, Ad5, A375-luc2	No PBMC	Ad5	A375-luc2
U013	IL-12p70	C01	8	10		192	192	196	196	2.88615			NaN	NaN	NaN	Below Fit Curve Range	0.230881	469	No PBMC, Ad5, A375-luc2	No PBMC	Ad5	A375-luc2
U013	IL-12p70	C02	8	10		200	200	196	196	2.88615			0.0810436	NaN	NaN	Below Detection Range	0.230881	469	No PBMC, Ad5, A375-luc2	No PBMC	Ad5	A375-luc2
U013	IL-1β	C01	2	10		176	176	165	165	9.42809			NaN	NaN	NaN	Below Fit Curve Range	0.0547719	581	No PBMC, Ad5, A375-luc2	No PBMC	Ad5	A375-luc2
U013	IL-1β	C02	2	10		154	154	165	165	9.42809			NaN	NaN	NaN	Below Fit Curve Range	0.0547719	581	No PBMC, Ad5, A375-luc2	No PBMC	Ad5	A375-luc2
U013	IL-2	C01	3	10		266	266	258	258	4.38516			NaN	NaN	NaN	Below Fit Curve Range	0.357364	1480	No PBMC, Ad5, A375-luc2	No PBMC	Ad5	A375-luc2
U013	IL-2	C02	3	10		250	250	258	258	4.38516			NaN	NaN	NaN	Below Fit Curve Range	0.357364	1480	No PBMC, Ad5, A375-luc2	No PBMC	Ad5	A375-luc2
U013	IL-4	C01	4	10		151	151	144	143.5	7.39136			0.0346644	NaN	NaN	Below Detection Range	0.0310274	235	No PBMC, Ad5, A375-luc2	No PBMC	Ad5	A375-luc2
U013	IL-4	C02	4	10		136	136	144	143.5	7.39136			NaN	NaN	NaN	Below Fit Curve Range	0.0310274	235	No PBMC, Ad5, A375-luc2	No PBMC	Ad5	A375-luc2
U013	IL-6	C01	5	10		106	106	117	116.5	12.7461			0.174546	0.423292	83.1057	Below Detection Range	0.172193	706	No PBMC, Ad5, A375-luc2	No PBMC	Ad5	A375-luc2
U013	IL-6	C02	5	10		127	127	117	116.5	12.7461			0.672038	0.423292	83.1057	Below Detection Range	0.172193	706	No PBMC, Ad5, A375-luc2	No PBMC	Ad5	A375-luc2
U013	TNFα	C01	10	10		214	214	219	218.5	2.91257			0.376549	0.470946	28.3466	Below Detection Range	0.158023	358	No PBMC, Ad5, A375-luc2	No PBMC	Ad5	A375-luc2
U013	TNFα	C02	10	10		223	223	219	218.5	2.91257			0.565343	0.470946	28.3466	Below Detection Range	0.158023	358	No PBMC, Ad5, A375-luc2	No PBMC	Ad5	A375-luc2
U014	IFN-γ	C03	1	10		18248	18248	16992	16992	10.4535			1532.4	1426.47	10.5016	In Detection Range	0.693392	1580	PBMC #1, Ad5, A375-luc2	PBMC #1	Ad5	A375-luc2
U014	IFN-γ	C04	1	10		15736	15736	16992	16992	10.4535			1320.55	1426.47	10.5016	In Detection Range	0.693392	1580	PBMC #1, Ad5, A375-luc2	PBMC #1	Ad5	A375-luc2
U014	IL-12p70	C03	8	10		238	238	221	221	10.8786			1.25346	0.729417	101.603	Below Detection Range	0.230881	469	PBMC #1, Ad5, A375-luc2	PBMC #1	Ad5	A375-luc2
U014	IL-12p70	C04	8	10		204	204	221	221	10.8786			0.205373	0.729417	101.603	Below Detection Range	0.230881	469	PBMC #1, Ad5, A375-luc2	PBMC #1	Ad5	A375-luc2
U014	IL-1β	C03	2	10		1028	1028	1048	1047.5	2.63266			6.02948	6.16602	3.13175	In Detection Range	0.0547719	581	PBMC #1, Ad5, A375-luc2	PBMC #1	Ad5	A375-luc2
U014	IL-1β	C04	2	10		1067	1067	1048	1047.5	2.63266			6.30257	6.16602	3.13175	In Detection Range	0.0547719	581	PBMC #1, Ad5, A375-luc2	PBMC #1	Ad5	A375-luc2
U014	IL-2	C03	3	10		8385	8385	8538	8538	2.53425			356.576	363.261	2.60235	In Detection Range	0.357364	1480	PBMC #1, Ad5, A375-luc2	PBMC #1	Ad5	A375-luc2
U014	IL-2	C04	3	10		8691	8691	8538	8538	2.53425			369.945	363.261	2.60235	In Detection Range	0.357364	1480	PBMC #1, Ad5, A375-luc2	PBMC #1	Ad5	A375-luc2
U014	IL-4	C03	4	10		340	340	305	305	16.2287			0.804029	0.662924	30.1018	In Detection Range	0.0310274	235	PBMC #1, Ad5, A375-luc2	PBMC #1	Ad5	A375-luc2
U014	IL-4	C04	4	10		270	270	305	305	16.2287			0.521819	0.662924	30.1018	In Detection Range	0.0310274	235	PBMC #1, Ad5, A375-luc2	PBMC #1	Ad5	A375-luc2
U014	IL-6	C03	5	10		37878	37878	31519	31518.5	28.5346			598.429	502.607	26.9618	In Detection Range	0.172193	706	PBMC #1, Ad5, A375-luc2	PBMC #1	Ad5	A375-luc2
U014	IL-6	C04	5	10		25159	25159	31519	31518.5	28.5346			406.786	502.607	26.9618	In Detection Range	0.172193	706	PBMC #1, Ad5, A375-luc2	PBMC #1	Ad5	A375-luc2
U014	TNFα	C03	10	10		3089	3089	3597	3596.5	19.9559			66.0596	77.9534	21.5776	In Detection Range	0.158023	358	PBMC #1, Ad5, A375-luc2	PBMC #1	Ad5	A375-luc2
U014	TNFα	C04	10	10		4104	4104	3597	3596.5	19.9559			89.8473	77.9534	21.5776	In Detection Range	0.158023	358	PBMC #1, Ad5, A375-luc2	PBMC #1	Ad5	A375-luc2
U015	IFN-γ	C05	1	10		13028	13028	12887	12887	1.54733			1092.08	1080.17	1.55814	In Detection Range	0.693392	1580	PBMC #2, Ad5, A375-luc2	PBMC #2	Ad5	A375-luc2
U015	IFN-γ	C06	1	10		12746	12746	12887	12887	1.54733			1068.27	1080.17	1.55814	In Detection Range	0.693392	1580	PBMC #2, Ad5, A375-luc2	PBMC #2	Ad5	A375-luc2
U015	IL-12p70	C05	8	10		419	419	400	399.5	6.90292			6.78264	6.18859	13.5753	In Detection Range	0.230881	469	PBMC #2, Ad5, A375-luc2	PBMC #2	Ad5	A375-luc2
U015	IL-12p70	C06	8	10		380	380	400	399.5	6.90292			5.59453	6.18859	13.5753	In Detection Range	0.230881	469	PBMC #2, Ad5, A375-luc2	PBMC #2	Ad5	A375-luc2
U015	IL-1β	C05	2	10		5858	5858	6035	6035	4.14773			39.3966	40.6107	4.22797	In Detection Range	0.0547719	581	PBMC #2, Ad5, A375-luc2	PBMC #2	Ad5	A375-luc2
U015	IL-1β	C06	2	10		6212	6212	6035	6035	4.14773			41.8249	40.6107	4.22797	In Detection Range	0.0547719	581	PBMC #2, Ad5, A375-luc2	PBMC #2	Ad5	A375-luc2
U015	IL-2	C05	3	10		11693	11693	11023	11023	8.59587			501.34	471.984	8.79587	In Detection Range	0.357364	1480	PBMC #2, Ad5, A375-luc2	PBMC #2	Ad5	A375-luc2
U015	IL-2	C06	3	10		10353	10353	11023	11023	8.59587			442.629	471.984	8.79587	In Detection Range	0.357364	1480	PBMC #2, Ad5, A375-luc2	PBMC #2	Ad5	A375-luc2
U015	IL-4	C05	4	10		1451	1451	1291	1290.5	17.5886			5.19295	4.56356	19.5042	In Detection Range	0.0310274	235	PBMC #2, Ad5, A375-luc2	PBMC #2	Ad5	A375-luc2
U015	IL-4	C06	4	10		1130	1130	1291	1290.5	17.5886			3.93418	4.56356	19.5042	In Detection Range	0.0310274	235	PBMC #2, Ad5, A375-luc2	PBMC #2	Ad5	A375-luc2
U015	IL-6	C05	5	10		334154	334154	327371	327370	2.93042			4649.14	4560.19	2.75843	In Detection Range	0.172193	706	PBMC #2, Ad5, A375-luc2	PBMC #2	Ad5	A375-luc2
U015	IL-6	C06	5	10		320587	320587	327371	327370	2.93042			4471.25	4560.19	2.75843	In Detection Range	0.172193	706	PBMC #2, Ad5, A375-luc2	PBMC #2	Ad5	A375-luc2
U015	TNFα	C05	10	10		3035	3035	2829	2829	10.2979			64.799	60	11.3114	In Detection Range	0.158023	358	PBMC #2, Ad5, A375-luc2	PBMC #2	Ad5	A375-luc2
U015	TNFα	C06	10	10		2623	2623	2829	2829	10.2979			55.201	60	11.3114	In Detection Range	0.158023	358	PBMC #2, Ad5, A375-luc2	PBMC #2	Ad5	A375-luc2
U016	IFN-γ	C07	1	10		10612	10612	8176	8175.5	42.147			888.052	681.652	42.8215	In Detection Range	0.693392	1580	PBMC #3, Ad5, A375-luc2	PBMC #3	Ad5	A375-luc2
U016	IFN-γ	C08	1	10		5739	5739	8176	8175.5	42.147			475.252	681.652	42.8215	In Detection Range	0.693392	1580	PBMC #3, Ad5, A375-luc2	PBMC #3	Ad5	A375-luc2
U016	IL-12p70	C07	8	10		213	213	205	204.5	5.87815			0.483803	NaN	NaN	Below Detection Range	0.230881	469	PBMC #3, Ad5, A375-luc2	PBMC #3	Ad5	A375-luc2
U016	IL-12p70	C08	8	10		196	196	205	204.5	5.87815			NaN	NaN	NaN	Below Fit Curve Range	0.230881	469	PBMC #3, Ad5, A375-luc2	PBMC #3	Ad5	A375-luc2
U016	IL-1β	C07	2	10		668	668	761	760.5	17.2012			3.50045	4.15129	22.172	In Detection Range	0.0547719	581	PBMC #3, Ad5, A375-luc2	PBMC #3	Ad5	A375-luc2
U016	IL-1β	C08	2	10		853	853	761	760.5	17.2012			4.80213	4.15129	22.172	In Detection Range	0.0547719	581	PBMC #3, Ad5, A375-luc2	PBMC #3	Ad5	A375-luc2
U016	IL-2	C07	3	10		5614	5614	5032	5031.5	16.3724			235.602	210.161	17.1199	In Detection Range	0.357364	1480	PBMC #3, Ad5, A375-luc2	PBMC #3	Ad5	A375-luc2
U016	IL-2	C08	3	10		4449	4449	5032	5031.5	16.3724			184.72	210.161	17.1199	In Detection Range	0.357364	1480	PBMC #3, Ad5, A375-luc2	PBMC #3	Ad5	A375-luc2
U016	IL-4	C07	4	10		219	219	221	220.5	0.96205			0.314801	0.320913	2.69334	In Detection Range	0.0310274	235	PBMC #3, Ad5, A375-luc2	PBMC #3	Ad5	A375-luc2
U016	IL-4	C08	4	10		222	222	221	220.5	0.96205			0.327025	0.320913	2.69334	In Detection Range	0.0310274	235	PBMC #3, Ad5, A375-luc2	PBMC #3	Ad5	A375-luc2
U016	IL-6	C07	5	10		26667	26667	26126	26125.5	2.93122			429.765	421.517	2.76707	In Detection Range	0.172193	706	PBMC #3, Ad5, A375-luc2	PBMC #3	Ad5	A375-luc2
U016	IL-6	C08	5	10		25584	25584	26126	26125.5	2.93122			413.27	421.517	2.76707	In Detection Range	0.172193	706	PBMC #3, Ad5, A375-luc2	PBMC #3	Ad5	A375-luc2
U016	TNFα	C07	10	10		1781	1781	1554	1554	20.6581			35.7116	30.5035	24.1459	In Detection Range	0.158023	358	PBMC #3, Ad5, A375-luc2	PBMC #3	Ad5	A375-luc2
U016	TNFα	C08	10	10		1327	1327	1554	1554	20.6581			25.2954	30.5035	24.1459	In Detection Range	0.158023	358	PBMC #3, Ad5, A375-luc2	PBMC #3	Ad5	A375-luc2
U017	IFN-γ	C09	1	10		229	229	241	240.5	6.76235			0.0838756	1.16541	131.243	Below Detection Range	0.693392	1580	BLANK	BLANK
U017	IFN-γ	C10	1	10		252	252	241	240.5	6.76235			2.24694	1.16541	131.243	Below Detection Range	0.693392	1580	BLANK	BLANK
U017	IL-12p70	C09	8	10		179	179	180	180	0.785674			NaN	NaN	NaN	Below Fit Curve Range	0.230881	469	BLANK	BLANK
U017	IL-12p70	C10	8	10		181	181	180	180	0.785674			NaN	NaN	NaN	Below Fit Curve Range	0.230881	469	BLANK	BLANK
U017	IL-1β	C09	2	10		173	173	178	177.5	3.58533			NaN	NaN	NaN	Below Fit Curve Range	0.0547719	581	BLANK	BLANK
U017	IL-1β	C10	2	10		182	182	178	177.5	3.58533			0.0337165	NaN	NaN	Below Detection Range	0.0547719	581	BLANK	BLANK
U017	IL-2	C09	3	10		254	254	274	273.5	10.0831			NaN	NaN	NaN	Below Fit Curve Range	0.357364	1480	BLANK	BLANK
U017	IL-2	C10	3	10		293	293	274	273.5	10.0831			0.727446	NaN	NaN	Below Detection Range	0.357364	1480	BLANK	BLANK
U017	IL-4	C09	4	10		152	152	151	150.5	1.40952			0.0388721	0.0325486	27.475	Below Detection Range	0.0310274	235	BLANK	BLANK
U017	IL-4	C10	4	10		149	149	151	150.5	1.40952			0.0262252	0.0325486	27.475	Below Detection Range	0.0310274	235	BLANK	BLANK
U017	IL-6	C09	5	10		98	98	107	106.5	11.2872			NaN	NaN	NaN	Below Fit Curve Range	0.172193	706	BLANK	BLANK
U017	IL-6	C10	5	10		115	115	107	106.5	11.2872			0.39274	NaN	NaN	Below Detection Range	0.172193	706	BLANK	BLANK
U017	TNFα	C09	10	10		224	224	216	216	5.23783			0.586413	0.41909	56.4631	Below Detection Range	0.158023	358	BLANK	BLANK
U017	TNFα	C10	10	10		208	208	216	216	5.23783			0.251766	0.41909	56.4631	Below Detection Range	0.158023	358	BLANK	BLANK
U018	IFN-γ	C11	1	10		264	264	289	289	12.2337			3.35487	5.63659	57.2481	Below Detection Range	0.693392	1580	BLANK	BLANK
U018	IFN-γ	C12	1	10		314	314	289	289	12.2337			7.91831	5.63659	57.2481	In Detection Range	0.693392	1580	BLANK	BLANK
U018	IL-12p70	C11	8	10		182	182	178	177.5	3.58533			NaN	NaN	NaN	Below Fit Curve Range	0.230881	469	BLANK	BLANK
U018	IL-12p70	C12	8	10		173	173	178	177.5	3.58533			NaN	NaN	NaN	Below Fit Curve Range	0.230881	469	BLANK	BLANK
U018	IL-1β	C11	2	10		176	176	207	206.5	20.8879			NaN	NaN	NaN	Below Fit Curve Range	0.0547719	581	BLANK	BLANK
U018	IL-1β	C12	2	10		237	237	207	206.5	20.8879			0.435467	NaN	NaN	Below Detection Range	0.0547719	581	BLANK	BLANK
U018	IL-2	C11	3	10		281	281	269	268.5	6.58386			0.14163	NaN	NaN	Below Detection Range	0.357364	1480	BLANK	BLANK
U018	IL-2	C12	3	10		256	256	269	268.5	6.58386			NaN	NaN	NaN	Below Fit Curve Range	0.357364	1480	BLANK	BLANK
U018	IL-4	C11	4	10		187	187	182	182	3.8852			0.183908	0.163329	17.8178	Below Detection Range	0.0310274	235	BLANK	BLANK
U018	IL-4	C12	4	10		177	177	182	182	3.8852			0.142751	0.163329	17.8178	Below Detection Range	0.0310274	235	BLANK	BLANK
U018	IL-6	C11	5	10		116	116	110	109.5	8.39488			0.416408	0.257412	87.3518	Below Detection Range	0.172193	706	BLANK	BLANK
U018	IL-6	C12	5	10		103	103	110	109.5	8.39488			0.0984162	0.257412	87.3518	Below Detection Range	0.172193	706	BLANK	BLANK
U018	TNFα	C11	10	10		209	209	197	196.5	8.99627			0.272486	NaN	NaN	Below Detection Range	0.158023	358	BLANK	BLANK
U018	TNFα	C12	10	10		184	184	197	196.5	8.99627			NaN	NaN	NaN	Below Fit Curve Range	0.158023	358	BLANK	BLANK
U019	IFN-γ	D01	1	10		252	252	248	248	2.28099			2.24694	1.87509	28.0449	Below Detection Range	0.693392	1580	Other Project	No PBMC	2005	A375-luc2
U019	IFN-γ	D02	1	10		244	244	248	248	2.28099			1.50325	1.87509	28.0449	Below Detection Range	0.693392	1580	Other Project	No PBMC	2005	A375-luc2
U019	IL-12p70	D01	8	10		213	213	197	196.5	11.8751			0.483803	NaN	NaN	Below Detection Range	0.230881	469	Other Project	No PBMC	2005	A375-luc2
U019	IL-12p70	D02	8	10		180	180	197	196.5	11.8751			NaN	NaN	NaN	Below Fit Curve Range	0.230881	469	Other Project	No PBMC	2005	A375-luc2
U019	IL-1β	D01	2	10		166	166	171	171	4.13513			NaN	NaN	NaN	Below Fit Curve Range	0.0547719	581	Other Project	No PBMC	2005	A375-luc2
U019	IL-1β	D02	2	10		176	176	171	171	4.13513			NaN	NaN	NaN	Below Fit Curve Range	0.0547719	581	Other Project	No PBMC	2005	A375-luc2
U019	IL-2	D01	3	10		201	201	224	223.5	14.237			NaN	NaN	NaN	Below Fit Curve Range	0.357364	1480	Other Project	No PBMC	2005	A375-luc2
U019	IL-2	D02	3	10		246	246	224	223.5	14.237			NaN	NaN	NaN	Below Fit Curve Range	0.357364	1480	Other Project	No PBMC	2005	A375-luc2
U019	IL-4	D01	4	10		146	146	141	141	5.01494			0.0134828	NaN	NaN	Below Detection Range	0.0310274	235	Other Project	No PBMC	2005	A375-luc2
U019	IL-4	D02	4	10		136	136	141	141	5.01494			NaN	NaN	NaN	Below Fit Curve Range	0.0310274	235	Other Project	No PBMC	2005	A375-luc2
U019	IL-6	D01	5	10		107	107	106	105.5	2.01073			0.199403	0.161755	32.9152	Below Detection Range	0.172193	706	Other Project	No PBMC	2005	A375-luc2
U019	IL-6	D02	5	10		104	104	106	105.5	2.01073			0.124107	0.161755	32.9152	Below Detection Range	0.172193	706	Other Project	No PBMC	2005	A375-luc2
U019	TNFα	D01	10	10		232	232	219	218.5	8.7377			0.755514	0.472675	84.6235	Below Detection Range	0.158023	358	Other Project	No PBMC	2005	A375-luc2
U019	TNFα	D02	10	10		205	205	219	218.5	8.7377			0.189836	0.472675	84.6235	Below Detection Range	0.158023	358	Other Project	No PBMC	2005	A375-luc2
U020	IFN-γ	D03	1	10		226658	226658	211251	211251	10.3142			20462.9	18951.9	11.2756	Above Fit Curve Range	0.693392	1580	Other Project	PBMC #1	2005	A375-luc2
U020	IFN-γ	D04	1	10		195844	195844	211251	211251	10.3142			17440.8	18951.9	11.2756	Above Fit Curve Range	0.693392	1580	Other Project	PBMC #1	2005	A375-luc2
U020	IL-12p70	D03	8	10		253	253	271	271	9.3933			1.71388	2.26515	34.4183	Below Detection Range	0.230881	469	Other Project	PBMC #1	2005	A375-luc2
U020	IL-12p70	D04	8	10		289	289	271	271	9.3933			2.81643	2.26515	34.4183	In Detection Range	0.230881	469	Other Project	PBMC #1	2005	A375-luc2
U020	IL-1β	D03	2	10		12234	12234	11041	11041	15.2808			82.9958	74.8512	15.388	In Detection Range	0.0547719	581	Other Project	PBMC #1	2005	A375-luc2
U020	IL-1β	D04	2	10		9848	9848	11041	11041	15.2808			66.7067	74.8512	15.388	In Detection Range	0.0547719	581	Other Project	PBMC #1	2005	A375-luc2
U020	IL-2	D03	3	10		12109	12109	11375	11374.5	9.13218			519.59	487.392	9.34253	In Detection Range	0.357364	1480	Other Project	PBMC #1	2005	A375-luc2
U020	IL-2	D04	3	10		10640	10640	11375	11374.5	9.13218			455.194	487.392	9.34253	In Detection Range	0.357364	1480	Other Project	PBMC #1	2005	A375-luc2
U020	IL-4	D03	4	10		407	407	445	444.5	11.9309			1.07275	1.22258	17.3309	In Detection Range	0.0310274	235	Other Project	PBMC #1	2005	A375-luc2
U020	IL-4	D04	4	10		482	482	445	444.5	11.9309			1.3724	1.22258	17.3309	In Detection Range	0.0310274	235	Other Project	PBMC #1	2005	A375-luc2
U020	IL-6	D03	5	10		62254	62254	58612	58612	8.78756			955.786	902.924	8.2796	In Detection Range	0.172193	706	Other Project	PBMC #1	2005	A375-luc2
U020	IL-6	D04	5	10		54970	54970	58612	58612	8.78756			850.062	902.924	8.2796	In Detection Range	0.172193	706	Other Project	PBMC #1	2005	A375-luc2
U020	TNFα	D03	10	10		24567	24567	22654	22654	11.9422			586.852	539.567	12.3937	In Detection Range	0.158023	358	Other Project	PBMC #1	2005	A375-luc2
U020	TNFα	D04	10	10		20741	20741	22654	22654	11.9422			492.281	539.567	12.3937	In Detection Range	0.158023	358	Other Project	PBMC #1	2005	A375-luc2
U021	IFN-γ	D05	1	10		230164	230164	248353	248352	10.3572			20812.5	22662.6	11.5452	Above Fit Curve Range	0.693392	1580	Other Project	PBMC #2	2005	A375-luc2
U021	IFN-γ	D06	1	10		266541	266541	248353	248352	10.3572			24512.7	22662.6	11.5452	Above Fit Curve Range	0.693392	1580	Other Project	PBMC #2	2005	A375-luc2
U021	IL-12p70	D05	8	10		796	796	834	833.5	6.36269			18.2283	19.3641	8.29492	In Detection Range	0.230881	469	Other Project	PBMC #2	2005	A375-luc2
U021	IL-12p70	D06	8	10		871	871	834	833.5	6.36269			20.4999	19.3641	8.29492	In Detection Range	0.230881	469	Other Project	PBMC #2	2005	A375-luc2
U021	IL-1β	D05	2	10		144863	144863	147934	147934	2.93533			1003.5	1025.47	3.0298	In Detection Range	0.0547719	581	Other Project	PBMC #2	2005	A375-luc2
U021	IL-1β	D06	2	10		151004	151004	147934	147934	2.93533			1047.44	1025.47	3.0298	In Detection Range	0.0547719	581	Other Project	PBMC #2	2005	A375-luc2
U021	IL-2	D05	3	10		13097	13097	14207	14207	11.0493			562.983	611.872	11.2997	In Detection Range	0.357364	1480	Other Project	PBMC #2	2005	A375-luc2
U021	IL-2	D06	3	10		15317	15317	14207	14207	11.0493			660.761	611.872	11.2997	In Detection Range	0.357364	1480	Other Project	PBMC #2	2005	A375-luc2
U021	IL-4	D05	4	10		2309	2309	2099	2099	14.1489			8.53959	7.72181	14.9771	In Detection Range	0.0310274	235	Other Project	PBMC #2	2005	A375-luc2
U021	IL-4	D06	4	10		1889	1889	2099	2099	14.1489			6.90404	7.72181	14.9771	In Detection Range	0.0310274	235	Other Project	PBMC #2	2005	A375-luc2
U021	IL-6	D05	5	10		665174	665174	669409	669409	0.894699			8889.52	8942.81	0.842676	Above Fit Curve Range	0.172193	706	Other Project	PBMC #2	2005	A375-luc2
U021	IL-6	D06	5	10		673644	673644	669409	669409	0.894699			8996.1	8942.81	0.842676	Above Fit Curve Range	0.172193	706	Other Project	PBMC #2	2005	A375-luc2
U021	TNFα	D05	10	10		92374	92374	90435	90434.5	3.03299			2336.06	2284.43	3.19637	In Detection Range	0.158023	358	Other Project	PBMC #2	2005	A375-luc2
U021	TNFα	D06	10	10		88495	88495	90435	90434.5	3.03299			2232.79	2284.43	3.19637	In Detection Range	0.158023	358	Other Project	PBMC #2	2005	A375-luc2
U022	IFN-γ	D07	1	10		133165	133165	125049	125049	9.17861			11557.2	10822	9.60809	In Detection Range	0.693392	1580	Other Project	PBMC #3	2005	A375-luc2
U022	IFN-γ	D08	1	10		116933	116933	125049	125049	9.17861			10086.7	10822	9.60809	In Detection Range	0.693392	1580	Other Project	PBMC #3	2005	A375-luc2
U022	IL-12p70	D07	8	10		253	253	240	239.5	7.97156			1.71388	1.29918	45.141	Below Detection Range	0.230881	469	Other Project	PBMC #3	2005	A375-luc2
U022	IL-12p70	D08	8	10		226	226	240	239.5	7.97156			0.88449	1.29918	45.141	Below Detection Range	0.230881	469	Other Project	PBMC #3	2005	A375-luc2
U022	IL-1β	D07	2	10		7814	7814	9544	9544	25.6348			52.7991	64.6218	25.8733	In Detection Range	0.0547719	581	Other Project	PBMC #3	2005	A375-luc2
U022	IL-1β	D08	2	10		11274	11274	9544	9544	25.6348			76.4445	64.6218	25.8733	In Detection Range	0.0547719	581	Other Project	PBMC #3	2005	A375-luc2
U022	IL-2	D07	3	10		12468	12468	11550	11550	11.2402			535.349	495.097	11.4979	In Detection Range	0.357364	1480	Other Project	PBMC #3	2005	A375-luc2
U022	IL-2	D08	3	10		10632	10632	11550	11550	11.2402			454.844	495.097	11.4979	In Detection Range	0.357364	1480	Other Project	PBMC #3	2005	A375-luc2
U022	IL-4	D07	4	10		333	333	335	335	0.844307			0.775883	0.783926	1.45086	In Detection Range	0.0310274	235	Other Project	PBMC #3	2005	A375-luc2
U022	IL-4	D08	4	10		337	337	335	335	0.844307			0.791968	0.783926	1.45086	In Detection Range	0.0310274	235	Other Project	PBMC #3	2005	A375-luc2
U022	IL-6	D07	5	10		43698	43698	45238	45237.5	4.81278			684.749	707.441	4.53625	In Detection Range	0.172193	706	Other Project	PBMC #3	2005	A375-luc2
U022	IL-6	D08	5	10		46777	46777	45238	45237.5	4.81278			730.133	707.441	4.53625	In Detection Range	0.172193	706	Other Project	PBMC #3	2005	A375-luc2
U022	TNFα	D07	10	10		11654	11654	11728	11728	0.892324			270.294	272.084	0.930555	In Detection Range	0.158023	358	Other Project	PBMC #3	2005	A375-luc2
U022	TNFα	D08	10	10		11802	11802	11728	11728	0.892324			273.874	272.084	0.930555	In Detection Range	0.158023	358	Other Project	PBMC #3	2005	A375-luc2
U023	IFN-γ	D09	1	10		281	281	343	343	25.563			4.91405	10.5153	75.3317	Below Detection Range	0.693392	1580	BLANK	BLANK
U023	IFN-γ	D10	1	10		405	405	343	343	25.563			16.1165	10.5153	75.3317	In Detection Range	0.693392	1580	BLANK	BLANK
U023	IL-12p70	D09	8	10		179	179	180	180	0.785674			NaN	NaN	NaN	Below Fit Curve Range	0.230881	469	BLANK	BLANK
U023	IL-12p70	D10	8	10		181	181	180	180	0.785674			NaN	NaN	NaN	Below Fit Curve Range	0.230881	469	BLANK	BLANK
U023	IL-1β	D09	2	10		181	181	174	173.5	6.11332			0.0262377	NaN	NaN	Below Detection Range	0.0547719	581	BLANK	BLANK
U023	IL-1β	D10	2	10		166	166	174	173.5	6.11332			NaN	NaN	NaN	Below Fit Curve Range	0.0547719	581	BLANK	BLANK
U023	IL-2	D09	3	10		221	221	240	239.5	10.924			NaN	NaN	NaN	Below Fit Curve Range	0.357364	1480	BLANK	BLANK
U023	IL-2	D10	3	10		258	258	240	239.5	10.924			NaN	NaN	NaN	Below Fit Curve Range	0.357364	1480	BLANK	BLANK
U023	IL-4	D09	4	10		140	140	137	137	3.09682			NaN	NaN	NaN	Below Fit Curve Range	0.0310274	235	BLANK	BLANK
U023	IL-4	D10	4	10		134	134	137	137	3.09682			NaN	NaN	NaN	Below Fit Curve Range	0.0310274	235	BLANK	BLANK
U023	IL-6	D09	5	10		112	112	116	115.5	4.2855			0.321165	0.404042	29.0085	Below Detection Range	0.172193	706	BLANK	BLANK
U023	IL-6	D10	5	10		119	119	116	115.5	4.2855			0.48692	0.404042	29.0085	Below Detection Range	0.172193	706	BLANK	BLANK
U023	TNFα	D09	10	10		213	213	204	203.5	6.60198			0.355681	NaN	NaN	Below Detection Range	0.158023	358	BLANK	BLANK
U023	TNFα	D10	10	10		194	194	204	203.5	6.60198			NaN	NaN	NaN	Below Fit Curve Range	0.158023	358	BLANK	BLANK
U024	IFN-γ	D11	1	10		268	268	342	341.5	30.4377			3.72267	10.3675	90.6408	Below Detection Range	0.693392	1580	BLANK	BLANK
U024	IFN-γ	D12	1	10		415	415	342	341.5	30.4377			17.0122	10.3675	90.6408	In Detection Range	0.693392	1580	BLANK	BLANK
U024	IL-12p70	D11	8	10		196	196	197	197	0.717875			NaN	NaN	NaN	Below Fit Curve Range	0.230881	469	BLANK	BLANK
U024	IL-12p70	D12	8	10		198	198	197	197	0.717875			0.0185151	NaN	NaN	Below Detection Range	0.230881	469	BLANK	BLANK
U024	IL-1β	D11	2	10		179	179	176	175.5	2.82037			0.0111873	NaN	NaN	Below Detection Range	0.0547719	581	BLANK	BLANK
U024	IL-1β	D12	2	10		172	172	176	175.5	2.82037			NaN	NaN	NaN	Below Fit Curve Range	0.0547719	581	BLANK	BLANK
U024	IL-2	D11	3	10		300	300	295	295	2.39697			1.06367	0.82306	41.3427	Below Detection Range	0.357364	1480	BLANK	BLANK
U024	IL-2	D12	3	10		290	290	295	295	2.39697			0.582449	0.82306	41.3427	Below Detection Range	0.357364	1480	BLANK	BLANK
U024	IL-4	D11	4	10		158	158	169	169	9.20494			0.0639959	0.109555	58.8111	Below Detection Range	0.0310274	235	BLANK	BLANK
U024	IL-4	D12	4	10		180	180	169	169	9.20494			0.155115	0.109555	58.8111	Below Detection Range	0.0310274	235	BLANK	BLANK
U024	IL-6	D11	5	10		130	130	116	116	17.0681			0.740575	0.406431	116.269	Below Detection Range	0.172193	706	BLANK	BLANK
U024	IL-6	D12	5	10		102	102	116	116	17.0681			0.0722868	0.406431	116.269	Below Detection Range	0.172193	706	BLANK	BLANK
U024	TNFα	D11	10	10		204	204	185	185	14.5244			0.169283	NaN	NaN	Below Detection Range	0.158023	358	BLANK	BLANK
U024	TNFα	D12	10	10		166	166	185	185	14.5244			NaN	NaN	NaN	Below Fit Curve Range	0.158023	358	BLANK	BLANK
U025	IFN-γ	E01	1	10		215	215	216	215.5	0.328124			NaN	NaN	NaN	Below Fit Curve Range	0.693392	1580	Other Project	No PBMC	Ad34	A375-luc2
U025	IFN-γ	E02	1	10		216	216	216	215.5	0.328124			NaN	NaN	NaN	Below Fit Curve Range	0.693392	1580	Other Project	No PBMC	Ad34	A375-luc2
U025	IL-12p70	E01	8	10		187	187	187	187	0			NaN	NaN	NaN	Below Fit Curve Range	0.230881	469	Other Project	No PBMC	Ad34	A375-luc2
U025	IL-12p70	E02	8	10		187	187	187	187	0			NaN	NaN	NaN	Below Fit Curve Range	0.230881	469	Other Project	No PBMC	Ad34	A375-luc2
U025	IL-1β	E01	2	10		155	155	147	147	7.6964			NaN	NaN	NaN	Below Fit Curve Range	0.0547719	581	Other Project	No PBMC	Ad34	A375-luc2
U025	IL-1β	E02	2	10		139	139	147	147	7.6964			NaN	NaN	NaN	Below Fit Curve Range	0.0547719	581	Other Project	No PBMC	Ad34	A375-luc2
U025	IL-2	E01	3	10		231	231	243	243	6.98377			NaN	NaN	NaN	Below Fit Curve Range	0.357364	1480	Other Project	No PBMC	Ad34	A375-luc2
U025	IL-2	E02	3	10		255	255	243	243	6.98377			NaN	NaN	NaN	Below Fit Curve Range	0.357364	1480	Other Project	No PBMC	Ad34	A375-luc2
U025	IL-4	E01	4	10		103	103	127	126.5	26.272			NaN	NaN	NaN	Below Fit Curve Range	0.0310274	235	Other Project	No PBMC	Ad34	A375-luc2
U025	IL-4	E02	4	10		150	150	127	126.5	26.272			0.0304492	NaN	NaN	Below Detection Range	0.0310274	235	Other Project	No PBMC	Ad34	A375-luc2
U025	IL-6	E01	5	10		140	140	140	139.5	0.506887			0.96634	0.955134	1.6592	Below Detection Range	0.172193	706	Other Project	No PBMC	Ad34	A375-luc2
U025	IL-6	E02	5	10		139	139	140	139.5	0.506887			0.943928	0.955134	1.6592	Below Detection Range	0.172193	706	Other Project	No PBMC	Ad34	A375-luc2
U025	TNFα	E01	10	10		221	221	219	219	1.29152			0.523253	0.481275	12.3353	Below Detection Range	0.158023	358	Other Project	No PBMC	Ad34	A375-luc2
U025	TNFα	E02	10	10		217	217	219	219	1.29152			0.439296	0.481275	12.3353	Below Detection Range	0.158023	358	Other Project	No PBMC	Ad34	A375-luc2
U026	IFN-γ	E03	1	10		8461	8461	13872	13872	55.1637			706.129	1162.91	55.5489	In Detection Range	0.693392	1580	Other Project	PBMC #1	Ad34	A375-luc2
U026	IFN-γ	E04	1	10		19283	19283	13872	13872	55.1637			1619.69	1162.91	55.5489	In Detection Range	0.693392	1580	Other Project	PBMC #1	Ad34	A375-luc2
U026	IL-12p70	E03	8	10		331	331	301	301	14.0952			4.09986	3.18269	40.7543	In Detection Range	0.230881	469	Other Project	PBMC #1	Ad34	A375-luc2
U026	IL-12p70	E04	8	10		271	271	301	301	14.0952			2.26551	3.18269	40.7543	Below Detection Range	0.230881	469	Other Project	PBMC #1	Ad34	A375-luc2
U026	IL-1β	E03	2	10		2858	2858	4317	4316.5	47.7848			18.7469	28.787	49.3239	In Detection Range	0.0547719	581	Other Project	PBMC #1	Ad34	A375-luc2
U026	IL-1β	E04	2	10		5775	5775	4317	4316.5	47.7848			38.8271	28.787	49.3239	In Detection Range	0.0547719	581	Other Project	PBMC #1	Ad34	A375-luc2
U026	IL-2	E03	3	10		3782	3782	4301	4300.5	17.0508			155.551	178.219	17.9876	In Detection Range	0.357364	1480	Other Project	PBMC #1	Ad34	A375-luc2
U026	IL-2	E04	3	10		4819	4819	4301	4300.5	17.0508			200.887	178.219	17.9876	In Detection Range	0.357364	1480	Other Project	PBMC #1	Ad34	A375-luc2
U026	IL-4	E03	4	10		423	423	556	556	33.8292			1.13677	1.66589	44.918	In Detection Range	0.0310274	235	Other Project	PBMC #1	Ad34	A375-luc2
U026	IL-4	E04	4	10		689	689	556	556	33.8292			2.195	1.66589	44.918	In Detection Range	0.0310274	235	Other Project	PBMC #1	Ad34	A375-luc2
U026	IL-6	E03	5	10		81023	81023	123686	123686	48.7801			1225.02	1818.14	46.1353	In Detection Range	0.172193	706	Other Project	PBMC #1	Ad34	A375-luc2
U026	IL-6	E04	5	10		166348	166348	123686	123686	48.7801			2411.27	1818.14	46.1353	In Detection Range	0.172193	706	Other Project	PBMC #1	Ad34	A375-luc2
U026	TNFα	E03	10	10		3196	3196	4333	4332.5	37.0976			68.5589	95.3151	39.6989	In Detection Range	0.158023	358	Other Project	PBMC #1	Ad34	A375-luc2
U026	TNFα	E04	10	10		5469	5469	4333	4332.5	37.0976			122.071	95.3151	39.6989	In Detection Range	0.158023	358	Other Project	PBMC #1	Ad34	A375-luc2
U027	IFN-γ	E05	1	10		15210	15210	15488	15487.5	2.53394			1276.18	1299.58	2.54712	In Detection Range	0.693392	1580	Other Project	PBMC #2	Ad34	A375-luc2
U027	IFN-γ	E06	1	10		15765	15765	15488	15487.5	2.53394			1322.99	1299.58	2.54712	In Detection Range	0.693392	1580	Other Project	PBMC #2	Ad34	A375-luc2
U027	IL-12p70	E05	8	10		888	888	768	768	22.0971			21.0146	17.378	29.5943	In Detection Range	0.230881	469	Other Project	PBMC #2	Ad34	A375-luc2
U027	IL-12p70	E06	8	10		648	648	768	768	22.0971			13.7414	17.378	29.5943	In Detection Range	0.230881	469	Other Project	PBMC #2	Ad34	A375-luc2
U027	IL-1β	E05	2	10		9778	9778	10123	10123	4.81975			66.2284	68.585	4.85924	In Detection Range	0.0547719	581	Other Project	PBMC #2	Ad34	A375-luc2
U027	IL-1β	E06	2	10		10468	10468	10123	10123	4.81975			70.9416	68.585	4.85924	In Detection Range	0.0547719	581	Other Project	PBMC #2	Ad34	A375-luc2
U027	IL-2	E05	3	10		13119	13119	12356	12355.5	8.73904			563.95	530.431	8.93691	In Detection Range	0.357364	1480	Other Project	PBMC #2	Ad34	A375-luc2
U027	IL-2	E06	3	10		11592	11592	12356	12355.5	8.73904			496.911	530.431	8.93691	In Detection Range	0.357364	1480	Other Project	PBMC #2	Ad34	A375-luc2
U027	IL-4	E05	4	10		1761	1761	1811	1811	3.90451			6.40465	6.59974	4.18061	In Detection Range	0.0310274	235	Other Project	PBMC #2	Ad34	A375-luc2
U027	IL-4	E06	4	10		1861	1861	1811	1811	3.90451			6.79484	6.59974	4.18061	In Detection Range	0.0310274	235	Other Project	PBMC #2	Ad34	A375-luc2
U027	IL-6	E05	5	10		462569	462569	469645	469645	2.13075			6314.29	6405.15	2.00612	In Detection Range	0.172193	706	Other Project	PBMC #2	Ad34	A375-luc2
U027	IL-6	E06	5	10		476721	476721	469645	469645	2.13075			6496.01	6405.15	2.00612	In Detection Range	0.172193	706	Other Project	PBMC #2	Ad34	A375-luc2
U027	TNFα	E05	10	10		3908	3908	3961	3960.5	1.87467			85.2409	86.4744	2.01729	In Detection Range	0.158023	358	Other Project	PBMC #2	Ad34	A375-luc2
U027	TNFα	E06	10	10		4013	4013	3961	3960.5	1.87467			87.7079	86.4744	2.01729	In Detection Range	0.158023	358	Other Project	PBMC #2	Ad34	A375-luc2
U028	IFN-γ	E07	1	10		3407	3407	3649	3648.5	9.3609			276.383	297.039	9.83421	In Detection Range	0.693392	1580	Other Project	PBMC #3	Ad34	A375-luc2
U028	IFN-γ	E08	1	10		3890	3890	3649	3648.5	9.3609			317.694	297.039	9.83421	In Detection Range	0.693392	1580	Other Project	PBMC #3	Ad34	A375-luc2
U028	IL-12p70	E07	8	10		258	258	264	263.5	2.95187			1.86719	2.03572	11.708	Below Detection Range	0.230881	469	Other Project	PBMC #3	Ad34	A375-luc2
U028	IL-12p70	E08	8	10		269	269	264	263.5	2.95187			2.20426	2.03572	11.708	Below Detection Range	0.230881	469	Other Project	PBMC #3	Ad34	A375-luc2
U028	IL-1β	E07	2	10		1166	1166	1280	1280	12.5953			6.99518	7.79124	14.4497	In Detection Range	0.0547719	581	Other Project	PBMC #3	Ad34	A375-luc2
U028	IL-1β	E08	2	10		1394	1394	1280	1280	12.5953			8.58731	7.79124	14.4497	In Detection Range	0.0547719	581	Other Project	PBMC #3	Ad34	A375-luc2
U028	IL-2	E07	3	10		3114	3114	2616	2615.5	26.9541			126.29	104.377	29.6896	In Detection Range	0.357364	1480	Other Project	PBMC #3	Ad34	A375-luc2
U028	IL-2	E08	3	10		2117	2117	2616	2615.5	26.9541			82.4643	104.377	29.6896	In Detection Range	0.357364	1480	Other Project	PBMC #3	Ad34	A375-luc2
U028	IL-4	E07	4	10		291	291	293	293	0.965333			0.606675	0.614746	1.85676	In Detection Range	0.0310274	235	Other Project	PBMC #3	Ad34	A375-luc2
U028	IL-4	E08	4	10		295	295	293	293	0.965333			0.622817	0.614746	1.85676	In Detection Range	0.0310274	235	Other Project	PBMC #3	Ad34	A375-luc2
U028	IL-6	E07	5	10		43663	43663	43969	43969	0.984215			684.232	688.75	0.927681	In Detection Range	0.172193	706	Other Project	PBMC #3	Ad34	A375-luc2
U028	IL-6	E08	5	10		44275	44275	43969	43969	0.984215			693.268	688.75	0.927681	In Detection Range	0.172193	706	Other Project	PBMC #3	Ad34	A375-luc2
U028	TNFα	E07	10	10		1435	1435	1440	1439.5	0.442095			27.7659	27.869	0.522925	In Detection Range	0.158023	358	Other Project	PBMC #3	Ad34	A375-luc2
U028	TNFα	E08	10	10		1444	1444	1440	1439.5	0.442095			27.972	27.869	0.522925	In Detection Range	0.158023	358	Other Project	PBMC #3	Ad34	A375-luc2
U029	IFN-γ	E09	1	10		213	213	225	224.5	7.2443			NaN	NaN	NaN	Below Fit Curve Range	0.693392	1580	BLANK	BLANK
U029	IFN-γ	E10	1	10		236	236	225	224.5	7.2443			0.752929	NaN	NaN	Below Detection Range	0.693392	1580	BLANK	BLANK
U029	IL-12p70	E09	8	10		170	170	175	174.5	3.64697			NaN	NaN	NaN	Below Fit Curve Range	0.230881	469	BLANK	BLANK
U029	IL-12p70	E10	8	10		179	179	175	174.5	3.64697			NaN	NaN	NaN	Below Fit Curve Range	0.230881	469	BLANK	BLANK
U029	IL-1β	E09	2	10		164	164	177	176.5	10.0157			NaN	NaN	NaN	Below Fit Curve Range	0.0547719	581	BLANK	BLANK
U029	IL-1β	E10	2	10		189	189	177	176.5	10.0157			0.0856416	NaN	NaN	Below Detection Range	0.0547719	581	BLANK	BLANK
U029	IL-2	E09	3	10		250	250	244	244	3.47757			NaN	NaN	NaN	Below Fit Curve Range	0.357364	1480	BLANK	BLANK
U029	IL-2	E10	3	10		238	238	244	244	3.47757			NaN	NaN	NaN	Below Fit Curve Range	0.357364	1480	BLANK	BLANK
U029	IL-4	E09	4	10		129	129	144	144	14.7314			NaN	NaN	NaN	Below Fit Curve Range	0.0310274	235	BLANK	BLANK
U029	IL-4	E10	4	10		159	159	144	144	14.7314			0.068167	NaN	NaN	Below Detection Range	0.0310274	235	BLANK	BLANK
U029	IL-6	E09	5	10		107	107	112	112	6.31345			0.199403	0.319696	53.2133	Below Detection Range	0.172193	706	BLANK	BLANK
U029	IL-6	E10	5	10		117	117	112	112	6.31345			0.43999	0.319696	53.2133	Below Detection Range	0.172193	706	BLANK	BLANK
U029	TNFα	E09	10	10		204	204	199	198.5	3.91848			0.169283	NaN	NaN	Below Detection Range	0.158023	358	BLANK	BLANK
U029	TNFα	E10	10	10		193	193	199	198.5	3.91848			NaN	NaN	NaN	Below Fit Curve Range	0.158023	358	BLANK	BLANK
U030	IFN-γ	E11	1	10		402	402	370	370	12.231			15.8476	12.969	31.3898	In Detection Range	0.693392	1580	BLANK	BLANK
U030	IFN-γ	E12	1	10		338	338	370	370	12.231			10.0904	12.969	31.3898	In Detection Range	0.693392	1580	BLANK	BLANK
U030	IL-12p70	E11	8	10		197	197	197	197	0			NaN	NaN	NaN	Below Fit Curve Range	0.230881	469	BLANK	BLANK
U030	IL-12p70	E12	8	10		197	197	197	197	0			NaN	NaN	NaN	Below Fit Curve Range	0.230881	469	BLANK	BLANK
U030	IL-1β	E11	2	10		159	159	167	166.5	6.37033			NaN	NaN	NaN	Below Fit Curve Range	0.0547719	581	BLANK	BLANK
U030	IL-1β	E12	2	10		174	174	167	166.5	6.37033			NaN	NaN	NaN	Below Fit Curve Range	0.0547719	581	BLANK	BLANK
U030	IL-2	E11	3	10		234	234	258	258	13.1555			NaN	NaN	NaN	Below Fit Curve Range	0.357364	1480	BLANK	BLANK
U030	IL-2	E12	3	10		282	282	258	258	13.1555			0.191319	NaN	NaN	Below Detection Range	0.357364	1480	BLANK	BLANK
U030	IL-4	E11	4	10		158	158	164	164	5.17395			0.0639959	0.0889174	39.6371	Below Detection Range	0.0310274	235	BLANK	BLANK
U030	IL-4	E12	4	10		170	170	164	164	5.17395			0.113839	0.0889174	39.6371	Below Detection Range	0.0310274	235	BLANK	BLANK
U030	IL-6	E11	5	10		120	120	118	117.5	3.00897			0.510276	0.451508	18.4072	Below Detection Range	0.172193	706	BLANK	BLANK
U030	IL-6	E12	5	10		115	115	118	117.5	3.00897			0.39274	0.451508	18.4072	Below Detection Range	0.172193	706	BLANK	BLANK
U030	TNFα	E11	10	10		212	212	204	204	5.54594			0.334839	0.171426	134.812	Below Detection Range	0.158023	358	BLANK	BLANK
U030	TNFα	E12	10	10		196	196	204	204	5.54594			0.00801181	0.171426	134.812	Below Detection Range	0.158023	358	BLANK	BLANK
U031	IFN-γ	F01	1	10		213	213	255	254.5	23.0608			NaN	NaN	NaN	Below Fit Curve Range	0.693392	1580	No PBMC, Media, A375-luc2	No PBMC	Media	A375-luc2
U031	IFN-γ	F02	1	10		296	296	255	254.5	23.0608			6.28264	NaN	NaN	Below Detection Range	0.693392	1580	No PBMC, Media, A375-luc2	No PBMC	Media	A375-luc2
U031	IL-12p70	F01	8	10		217	217	199	198.5	13.1803			0.607232	NaN	NaN	Below Detection Range	0.230881	469	No PBMC, Media, A375-luc2	No PBMC	Media	A375-luc2
U031	IL-12p70	F02	8	10		180	180	199	198.5	13.1803			NaN	NaN	NaN	Below Fit Curve Range	0.230881	469	No PBMC, Media, A375-luc2	No PBMC	Media	A375-luc2
U031	IL-1β	F01	2	10		166	166	174	173.5	6.11332			NaN	NaN	NaN	Below Fit Curve Range	0.0547719	581	No PBMC, Media, A375-luc2	No PBMC	Media	A375-luc2
U031	IL-1β	F02	2	10		181	181	174	173.5	6.11332			0.0262377	NaN	NaN	Below Detection Range	0.0547719	581	No PBMC, Media, A375-luc2	No PBMC	Media	A375-luc2
U031	IL-2	F01	3	10		229	229	245	244.5	8.96536			NaN	NaN	NaN	Below Fit Curve Range	0.357364	1480	No PBMC, Media, A375-luc2	No PBMC	Media	A375-luc2
U031	IL-2	F02	3	10		260	260	245	244.5	8.96536			NaN	NaN	NaN	Below Fit Curve Range	0.357364	1480	No PBMC, Media, A375-luc2	No PBMC	Media	A375-luc2
U031	IL-4	F01	4	10		147	147	161	160.5	11.8953			0.0177446	0.0740583	107.536	Below Detection Range	0.0310274	235	No PBMC, Media, A375-luc2	No PBMC	Media	A375-luc2
U031	IL-4	F02	4	10		174	174	161	160.5	11.8953			0.130372	0.0740583	107.536	Below Detection Range	0.0310274	235	No PBMC, Media, A375-luc2	No PBMC	Media	A375-luc2
U031	IL-6	F01	5	10		137	137	149	148.5	10.9518			0.899002	1.15379	31.2299	Below Detection Range	0.172193	706	No PBMC, Media, A375-luc2	No PBMC	Media	A375-luc2
U031	IL-6	F02	5	10		160	160	149	148.5	10.9518			1.40858	1.15379	31.2299	Below Detection Range	0.172193	706	No PBMC, Media, A375-luc2	No PBMC	Media	A375-luc2
U031	TNFα	F01	10	10		215	215	212	211.5	2.34031			0.397442	0.324604	31.7335	Below Detection Range	0.158023	358	No PBMC, Media, A375-luc2	No PBMC	Media	A375-luc2
U031	TNFα	F02	10	10		208	208	212	211.5	2.34031			0.251766	0.324604	31.7335	Below Detection Range	0.158023	358	No PBMC, Media, A375-luc2	No PBMC	Media	A375-luc2
U032	IFN-γ	F03	1	10		1938	1938	2062	2062	8.50449			150.113	160.815	9.41075	In Detection Range	0.693392	1580	PBMC #1, Media, A375-luc2	PBMC #1	Media	A375-luc2
U032	IFN-γ	F04	1	10		2186	2186	2062	2062	8.50449			171.516	160.815	9.41075	In Detection Range	0.693392	1580	PBMC #1, Media, A375-luc2	PBMC #1	Media	A375-luc2
U032	IL-12p70	F03	8	10		224	224	228	228	2.48108			0.822923	0.945992	18.3982	Below Detection Range	0.230881	469	PBMC #1, Media, A375-luc2	PBMC #1	Media	A375-luc2
U032	IL-12p70	F04	8	10		232	232	228	228	2.48108			1.06906	0.945992	18.3982	Below Detection Range	0.230881	469	PBMC #1, Media, A375-luc2	PBMC #1	Media	A375-luc2
U032	IL-1β	F03	2	10		773	773	907	907	20.8936			4.23985	5.18018	25.6716	In Detection Range	0.0547719	581	PBMC #1, Media, A375-luc2	PBMC #1	Media	A375-luc2
U032	IL-1β	F04	2	10		1041	1041	907	907	20.8936			6.12052	5.18018	25.6716	In Detection Range	0.0547719	581	PBMC #1, Media, A375-luc2	PBMC #1	Media	A375-luc2
U032	IL-2	F03	3	10		2256	2256	2261	2261	0.312741			88.5896	88.8098	0.350678	In Detection Range	0.357364	1480	PBMC #1, Media, A375-luc2	PBMC #1	Media	A375-luc2
U032	IL-2	F04	3	10		2266	2266	2261	2261	0.312741			89.03	88.8098	0.350678	In Detection Range	0.357364	1480	PBMC #1, Media, A375-luc2	PBMC #1	Media	A375-luc2
U032	IL-4	F03	4	10		237	237	252	252	8.41794			0.388045	0.448863	19.1616	In Detection Range	0.0310274	235	PBMC #1, Media, A375-luc2	PBMC #1	Media	A375-luc2
U032	IL-4	F04	4	10		267	267	252	252	8.41794			0.509681	0.448863	19.1616	In Detection Range	0.0310274	235	PBMC #1, Media, A375-luc2	PBMC #1	Media	A375-luc2
U032	IL-6	F03	5	10		19292	19292	19139	19139	1.13054			316.542	314.168	1.06869	In Detection Range	0.172193	706	PBMC #1, Media, A375-luc2	PBMC #1	Media	A375-luc2
U032	IL-6	F04	5	10		18986	18986	19139	19139	1.13054			311.794	314.168	1.06869	In Detection Range	0.172193	706	PBMC #1, Media, A375-luc2	PBMC #1	Media	A375-luc2
U032	TNFα	F03	10	10		1112	1112	1196	1196	9.9326			20.3936	22.3078	12.1349	In Detection Range	0.158023	358	PBMC #1, Media, A375-luc2	PBMC #1	Media	A375-luc2
U032	TNFα	F04	10	10		1280	1280	1196	1196	9.9326			24.2219	22.3078	12.1349	In Detection Range	0.158023	358	PBMC #1, Media, A375-luc2	PBMC #1	Media	A375-luc2
U033	IFN-γ	F05	1	10		7487	7487	6825	6825	13.7174			623.622	567.452	13.9986	In Detection Range	0.693392	1580	PBMC #2, Media, A375-luc2	PBMC #2	Media	A375-luc2
U033	IFN-γ	F06	1	10		6163	6163	6825	6825	13.7174			511.283	567.452	13.9986	In Detection Range	0.693392	1580	PBMC #2, Media, A375-luc2	PBMC #2	Media	A375-luc2
U033	IL-12p70	F05	8	10		484	484	510	509.5	7.07801			8.76049	9.5356	11.4955	In Detection Range	0.230881	469	PBMC #2, Media, A375-luc2	PBMC #2	Media	A375-luc2
U033	IL-12p70	F06	8	10		535	535	510	509.5	7.07801			10.3107	9.5356	11.4955	In Detection Range	0.230881	469	PBMC #2, Media, A375-luc2	PBMC #2	Media	A375-luc2
U033	IL-1β	F05	2	10		5232	5232	4581	4581	20.0972			35.0992	30.6216	20.6795	In Detection Range	0.0547719	581	PBMC #2, Media, A375-luc2	PBMC #2	Media	A375-luc2
U033	IL-1β	F06	2	10		3930	3930	4581	4581	20.0972			26.1439	30.6216	20.6795	In Detection Range	0.0547719	581	PBMC #2, Media, A375-luc2	PBMC #2	Media	A375-luc2
U033	IL-2	F05	3	10		10824	10824	10142	10141.5	9.51734			463.253	433.384	9.74669	In Detection Range	0.357364	1480	PBMC #2, Media, A375-luc2	PBMC #2	Media	A375-luc2
U033	IL-2	F06	3	10		9459	9459	10142	10141.5	9.51734			403.516	433.384	9.74669	In Detection Range	0.357364	1480	PBMC #2, Media, A375-luc2	PBMC #2	Media	A375-luc2
U033	IL-4	F05	4	10		1270	1270	1254	1254	1.80442			4.48376	4.42099	2.00782	In Detection Range	0.0310274	235	PBMC #2, Media, A375-luc2	PBMC #2	Media	A375-luc2
U033	IL-4	F06	4	10		1238	1238	1254	1254	1.80442			4.35823	4.42099	2.00782	In Detection Range	0.0310274	235	PBMC #2, Media, A375-luc2	PBMC #2	Media	A375-luc2
U033	IL-6	F05	5	10		266231	266231	248144	248144	10.3084			3753.89	3512.83	9.70446	In Detection Range	0.172193	706	PBMC #2, Media, A375-luc2	PBMC #2	Media	A375-luc2
U033	IL-6	F06	5	10		230056	230056	248144	248144	10.3084			3271.78	3512.83	9.70446	In Detection Range	0.172193	706	PBMC #2, Media, A375-luc2	PBMC #2	Media	A375-luc2
U033	TNFα	F05	10	10		2441	2441	2242	2241.5	12.5869			50.9728	46.3524	14.0968	In Detection Range	0.158023	358	PBMC #2, Media, A375-luc2	PBMC #2	Media	A375-luc2
U033	TNFα	F06	10	10		2042	2042	2242	2241.5	12.5869			41.7321	46.3524	14.0968	In Detection Range	0.158023	358	PBMC #2, Media, A375-luc2	PBMC #2	Media	A375-luc2
U034	IFN-γ	F07	1	10		1708	1708	1475	1475	22.3398			130.222	109.993	26.0093	In Detection Range	0.693392	1580	PBMC #3, Media, A375-luc2	PBMC #3	Media	A375-luc2
U034	IFN-γ	F08	1	10		1242	1242	1475	1475	22.3398			89.7638	109.993	26.0093	In Detection Range	0.693392	1580	PBMC #3, Media, A375-luc2	PBMC #3	Media	A375-luc2
U034	IL-12p70	F07	8	10		279	279	246	245.5	19.2978			2.51044	1.48168	98.1916	In Detection Range	0.230881	469	PBMC #3, Media, A375-luc2	PBMC #3	Media	A375-luc2
U034	IL-12p70	F08	8	10		212	212	246	245.5	19.2978			0.452922	1.48168	98.1916	Below Detection Range	0.230881	469	PBMC #3, Media, A375-luc2	PBMC #3	Media	A375-luc2
U034	IL-1β	F07	2	10		1409	1409	1037	1037	50.7317			8.69193	6.08561	60.5672	In Detection Range	0.0547719	581	PBMC #3, Media, A375-luc2	PBMC #3	Media	A375-luc2
U034	IL-1β	F08	2	10		665	665	1037	1037	50.7317			3.4793	6.08561	60.5672	In Detection Range	0.0547719	581	PBMC #3, Media, A375-luc2	PBMC #3	Media	A375-luc2
U034	IL-2	F07	3	10		2296	2296	2026	2026	18.8469			90.3512	78.4376	21.4799	In Detection Range	0.357364	1480	PBMC #3, Media, A375-luc2	PBMC #3	Media	A375-luc2
U034	IL-2	F08	3	10		1756	1756	2026	2026	18.8469			66.524	78.4376	21.4799	In Detection Range	0.357364	1480	PBMC #3, Media, A375-luc2	PBMC #3	Media	A375-luc2
U034	IL-4	F07	4	10		323	323	284	283.5	19.7042			0.73565	0.576061	39.1786	In Detection Range	0.0310274	235	PBMC #3, Media, A375-luc2	PBMC #3	Media	A375-luc2
U034	IL-4	F08	4	10		244	244	284	283.5	19.7042			0.416472	0.576061	39.1786	In Detection Range	0.0310274	235	PBMC #3, Media, A375-luc2	PBMC #3	Media	A375-luc2
U034	IL-6	F07	5	10		39556	39556	31489	31489	36.23			623.393	501.803	34.2671	In Detection Range	0.172193	706	PBMC #3, Media, A375-luc2	PBMC #3	Media	A375-luc2
U034	IL-6	F08	5	10		23422	23422	31489	31489	36.23			380.214	501.803	34.2671	In Detection Range	0.172193	706	PBMC #3, Media, A375-luc2	PBMC #3	Media	A375-luc2
U034	TNFα	F07	10	10		943	943	845	844.5	16.495			16.5584	14.3354	21.9297	In Detection Range	0.158023	358	PBMC #3, Media, A375-luc2	PBMC #3	Media	A375-luc2
U034	TNFα	F08	10	10		746	746	845	844.5	16.495			12.1125	14.3354	21.9297	In Detection Range	0.158023	358	PBMC #3, Media, A375-luc2	PBMC #3	Media	A375-luc2
U035	IFN-γ	F09	1	10		218	218	241	241	13.4966			NaN	NaN	NaN	Below Fit Curve Range	0.693392	1580	BLANK	BLANK
U035	IFN-γ	F10	1	10		264	264	241	241	13.4966			3.35487	NaN	NaN	Below Detection Range	0.693392	1580	BLANK	BLANK
U035	IL-12p70	F09	8	10		195	195	194	193.5	1.09629			NaN	NaN	NaN	Below Fit Curve Range	0.230881	469	BLANK	BLANK
U035	IL-12p70	F10	8	10		192	192	194	193.5	1.09629			NaN	NaN	NaN	Below Fit Curve Range	0.230881	469	BLANK	BLANK
U035	IL-1β	F09	2	10		188	188	182	182	4.66224			0.0782559	NaN	NaN	Below Detection Range	0.0547719	581	BLANK	BLANK
U035	IL-1β	F10	2	10		176	176	182	182	4.66224			NaN	NaN	NaN	Below Fit Curve Range	0.0547719	581	BLANK	BLANK
U035	IL-2	F09	3	10		260	260	275	275	7.71389			NaN	NaN	NaN	Below Fit Curve Range	0.357364	1480	BLANK	BLANK
U035	IL-2	F10	3	10		290	290	275	275	7.71389			0.582449	NaN	NaN	Below Detection Range	0.357364	1480	BLANK	BLANK
U035	IL-4	F09	4	10		153	153	156	155.5	2.27366			0.043073	0.0535344	27.6359	Below Detection Range	0.0310274	235	BLANK	BLANK
U035	IL-4	F10	4	10		158	158	156	155.5	2.27366			0.0639959	0.0535344	27.6359	Below Detection Range	0.0310274	235	BLANK	BLANK
U035	IL-6	F09	5	10		127	127	119	119	9.50732			0.672038	0.484564	54.7149	Below Detection Range	0.172193	706	BLANK	BLANK
U035	IL-6	F10	5	10		111	111	119	119	9.50732			0.29709	0.484564	54.7149	Below Detection Range	0.172193	706	BLANK	BLANK
U035	TNFα	F09	10	10		229	229	213	213	10.6232			0.691995	0.359776	130.59	Below Detection Range	0.158023	358	BLANK	BLANK
U035	TNFα	F10	10	10		197	197	213	213	10.6232			0.0275558	0.359776	130.59	Below Detection Range	0.158023	358	BLANK	BLANK
U036	IFN-γ	F11	1	10		213	213	259	259	25.1173			NaN	NaN	NaN	Below Fit Curve Range	0.693392	1580	BLANK	BLANK
U036	IFN-γ	F12	1	10		305	305	259	259	25.1173			7.10128	NaN	NaN	In Detection Range	0.693392	1580	BLANK	BLANK
U036	IL-12p70	F11	8	10		203	203	205	205	1.37972			0.174342	0.236334	37.0958	Below Detection Range	0.230881	469	BLANK	BLANK
U036	IL-12p70	F12	8	10		207	207	205	205	1.37972			0.298326	0.236334	37.0958	Below Detection Range	0.230881	469	BLANK	BLANK
U036	IL-1β	F11	2	10		195	195	176	176	15.2671			0.129809	NaN	NaN	Below Detection Range	0.0547719	581	BLANK	BLANK
U036	IL-1β	F12	2	10		157	157	176	176	15.2671			NaN	NaN	NaN	Below Fit Curve Range	0.0547719	581	BLANK	BLANK
U036	IL-2	F11	3	10		297	297	285	285	5.95458			0.919885	NaN	NaN	Below Detection Range	0.357364	1480	BLANK	BLANK
U036	IL-2	F12	3	10		273	273	285	285	5.95458			NaN	NaN	NaN	Below Fit Curve Range	0.357364	1480	BLANK	BLANK
U036	IL-4	F11	4	10		172	172	168	167.5	3.79938			0.12211	0.103463	25.4882	Below Detection Range	0.0310274	235	BLANK	BLANK
U036	IL-4	F12	4	10		163	163	168	167.5	3.79938			0.0848158	0.103463	25.4882	Below Detection Range	0.0310274	235	BLANK	BLANK
U036	IL-6	F11	5	10		98	98	97	96.5	2.19826			NaN	NaN	NaN	Below Fit Curve Range	0.172193	706	BLANK	BLANK
U036	IL-6	F12	5	10		95	95	97	96.5	2.19826			NaN	NaN	NaN	Below Fit Curve Range	0.172193	706	BLANK	BLANK
U036	TNFα	F11	10	10		214	214	219	218.5	2.91257			0.376549	0.470946	28.3466	Below Detection Range	0.158023	358	BLANK	BLANK
U036	TNFα	F12	10	10		223	223	219	218.5	2.91257			0.565343	0.470946	28.3466	Below Detection Range	0.158023	358	BLANK	BLANK

## Sheet: 7B Plate Map
Well	Sample	Plate map
A01	No PBMC, 1042, A375-luc2		1	2	3	4	5	6	7	8	9	10	11	12
B01	No PBMC, 421, A375-luc2	A	No PBMC, 1042, A375-luc2	No PBMC, 1042, A375-luc2	PBMC #1, 1042, A375-luc2	PBMC #1, 1042, A375-luc2	PBMC #2, 1042, A375-luc2	PBMC #2, 1042, A375-luc2	PBMC #3, 1042, A375-luc2	PBMC #3, 1042, A375-luc2	BLANK	BLANK	BLANK	BLANK
C01	No PBMC, Ad5, A375-luc2	B	No PBMC, 421, A375-luc2	No PBMC, 421, A375-luc2	PBMC #1, 421, A375-luc2	PBMC #1, 421, A375-luc2	PBMC #2, 421, A375-luc2	PBMC #2, 421, A375-luc2	PBMC #3, 421, A375-luc2	PBMC #3, 421, A375-luc2	BLANK	BLANK	BLANK	BLANK
D01	Other Project	C	No PBMC, Ad5, A375-luc2	No PBMC, Ad5, A375-luc2	PBMC #1, Ad5, A375-luc2	PBMC #1, Ad5, A375-luc2	PBMC #2, Ad5, A375-luc2	PBMC #2, Ad5, A375-luc2	PBMC #3, Ad5, A375-luc2	PBMC #3, Ad5, A375-luc2	BLANK	BLANK	BLANK	BLANK
E01	Other Project	D	Other Project	Other Project	Other Project	Other Project	Other Project	Other Project	Other Project	Other Project	BLANK	BLANK	BLANK	BLANK
F01	No PBMC, Media, A375-luc2	E	Other Project	Other Project	Other Project	Other Project	Other Project	Other Project	Other Project	Other Project	BLANK	BLANK	BLANK	BLANK
G01	Calibrator 1	F	No PBMC, Media, A375-luc2	No PBMC, Media, A375-luc2	PBMC #1, Media, A375-luc2	PBMC #1, Media, A375-luc2	PBMC #2, Media, A375-luc2	PBMC #2, Media, A375-luc2	PBMC #3, Media, A375-luc2	PBMC #3, Media, A375-luc2	BLANK	BLANK	BLANK	BLANK
H01	Calibrator 1	G	Calibrator 1	Calibrator 2	Calibrator 3	Calibrator 4	Calibrator 5	Calibrator 6	Calibrator 7	Calibrator 8	Calibrator 9	BLANK	BLANK	BLANK
A02	No PBMC, 1042, A375-luc2	H	Calibrator 1	Calibrator 2	Calibrator 3	Calibrator 4	Calibrator 5	Calibrator 6	Calibrator 7	Calibrator 8	Calibrator 9	BLANK	BLANK	BLANK
B02	No PBMC, 421, A375-luc2
C02	No PBMC, Ad5, A375-luc2
D02	Other Project
E02	Other Project
F02	No PBMC, Media, A375-luc2
G02	Calibrator 2
H02	Calibrator 2
A03	PBMC #1, 1042, A375-luc2
B03	PBMC #1, 421, A375-luc2
C03	PBMC #1, Ad5, A375-luc2
D03	Other Project
E03	Other Project
F03	PBMC #1, Media, A375-luc2
G03	Calibrator 3
H03	Calibrator 3
A04	PBMC #1, 1042, A375-luc2
B04	PBMC #1, 421, A375-luc2
C04	PBMC #1, Ad5, A375-luc2
D04	Other Project
E04	Other Project
F04	PBMC #1, Media, A375-luc2
G04	Calibrator 4
H04	Calibrator 4
A05	PBMC #2, 1042, A375-luc2
B05	PBMC #2, 421, A375-luc2
C05	PBMC #2, Ad5, A375-luc2
D05	Other Project
E05	Other Project
F05	PBMC #2, Media, A375-luc2
G05	Calibrator 5
H05	Calibrator 5
A06	PBMC #2, 1042, A375-luc2
B06	PBMC #2, 421, A375-luc2
C06	PBMC #2, Ad5, A375-luc2
D06	Other Project
E06	Other Project
F06	PBMC #2, Media, A375-luc2
G06	Calibrator 6
H06	Calibrator 6
A07	PBMC #3, 1042, A375-luc2
B07	PBMC #3, 421, A375-luc2
C07	PBMC #3, Ad5, A375-luc2
D07	Other Project
E07	Other Project
F07	PBMC #3, Media, A375-luc2
G07	Calibrator 7
H07	Calibrator 7
A08	PBMC #3, 1042, A375-luc2
B08	PBMC #3, 421, A375-luc2
C08	PBMC #3, Ad5, A375-luc2
D08	Other Project
E08	Other Project
F08	PBMC #3, Media, A375-luc2
G08	Calibrator 8
H08	Calibrator 8
A09	BLANK
B09	BLANK
C09	BLANK
D09	BLANK
E09	BLANK
F09	BLANK
G09	Calibrator 9
H09	Calibrator 9
A10	BLANK
B10	BLANK
C10	BLANK
D10	BLANK
E10	BLANK
F10	BLANK
G10	BLANK
H10	BLANK
A11	BLANK
B11	BLANK
C11	BLANK
D11	BLANK
E11	BLANK
F11	BLANK
G11	BLANK
H11	BLANK
A12	BLANK
B12	BLANK
C12	BLANK
D12	BLANK
E12	BLANK
F12	BLANK
G12	BLANK
H12	BLANK

## Sheet: Figure 7C,D Exp 1
Sample:	beads/beads | Count	live cells/cells/Singlets/Singlets/TCRab+/CD4+ CD8- | Count	live cells/cells/Singlets/Singlets/TCRab+/CD4+ CD8-/CTVlo CD25+ | Count	live cells/cells/Singlets/Singlets/TCRab+/CD8+ CD4- | Count	live cells/cells/Singlets/Singlets/TCRab+/CD8+ CD4-/CTVlo CD25+ | Count	Donor	Target	Virus/Stim	beads added	%CTVlo CD4	#CTVlo CD25+ CD4 per well	%CTVlo CD8	#CTVlo CD25+ CD8 per well
Specimen_002_A7_A07.fcs	3025	26037	295	11420	140	11032761	A375-luc2	1042	12500	0.01133	1219.01	0.0122592	578.512
Specimen_002_A8_A08.fcs	3238	26706	232	11552	144	11032761	A375-luc2	1042	12500	0.00868719	895.615	0.0124654	555.899
Specimen_002_A9_A09.fcs	3396	29073	1015	14507	547	888254891	A375-luc2	1042	12500	0.0349121	3736.01	0.0377059	2013.4
Specimen_002_A10_A10.fcs	3151	23587	857	11534	424	888254891	A375-luc2	1042	12500	0.0363336	3399.71	0.0367609	1682.01
Specimen_002_A11_A11.fcs	3291	10295	106	6708	110	888838725	A375-luc2	1042	12500	0.0102963	402.613	0.0163983	417.806
Specimen_002_A12_A12.fcs	3207	14155	126	8889	114	888838725	A375-luc2	1042	12500	0.00890145	491.113	0.0128248	444.341
Specimen_002_B7_B07.fcs	3139	33222	32	13078	18	11032761	A375-luc2	Ad5-YPet	12500	0.000963217	127.429	0.00137636	71.6789
Specimen_002_B8_B08.fcs	3043	31589	24	12719	16	11032761	A375-luc2	Ad5-YPet	12500	0.000759758	98.5869	0.00125796	65.7246
Specimen_002_B9_B09.fcs	3166	39822	327	18811	185	888254891	A375-luc2	Ad5-YPet	12500	0.00821154	1291.06	0.00983467	730.417
Specimen_002_B10_B10.fcs	2972	39102	303	18702	186	888254891	A375-luc2	Ad5-YPet	12500	0.00774896	1274.39	0.00994546	782.301
Specimen_002_B11_B11.fcs	3334	17868	38	10780	54	888838725	A375-luc2	Ad5-YPet	12500	0.00212671	142.472	0.00500928	202.46
Specimen_002_B12_B12.fcs	3348	17216	51	10267	55	888838725	A375-luc2	Ad5-YPet	12500	0.00296236	190.412	0.00535697	205.346
Specimen_002_C7_C07.fcs	3241	27624	18	11172	10	11032761	A375-luc2	Wt Ad5	12500	0.000651607	69.423	0.000895095	38.5683
Specimen_002_C8_C08.fcs	3285	22346	14	9177	12	11032761	A375-luc2	Wt Ad5	12500	0.00062651	53.2725	0.00130762	45.6621
Specimen_002_C9_C09.fcs	3292	32390	164	15128	126	888254891	A375-luc2	Wt Ad5	12500	0.00506329	622.722	0.00832893	478.433
Specimen_002_C10_C10.fcs	3284	31467	231	14992	148	888254891	A375-luc2	Wt Ad5	12500	0.00734102	879.263	0.00987193	563.337
Specimen_002_C11_C11.fcs	3363	16363	36	9675	24	888838725	A375-luc2	Wt Ad5	12500	0.00220009	133.809	0.00248062	89.2061
Specimen_002_C12_C12.fcs	3450	12295	40	7418	23	888838725	A375-luc2	Wt Ad5	12500	0.00325336	144.928	0.00310057	83.3333
Specimen_002_F7_F07.fcs	3203	28404	30	10604	13	11032761	A375-luc2	Mock	12500	0.00105619	117.078	0.00122595	50.7337
Specimen_002_F8_F08.fcs	3231	29029	38	10956	11	11032761	A375-luc2	Mock	12500	0.00130904	147.013	0.00100402	42.5565
Specimen_002_F9_F09.fcs	2948	39874	253	17385	102	888254891	A375-luc2	Mock	12500	0.00634499	1072.76	0.00586713	432.497
Specimen_002_F10_F10.fcs	2811	36939	193	16129	99	888254891	A375-luc2	Mock	12500	0.00522483	858.236	0.00613801	440.235
Specimen_002_F11_F11.fcs	3354	22790	78	9985	23	888838725	A375-luc2	Mock	12500	0.00342255	290.698	0.00230346	85.7185
Specimen_002_F12_F12.fcs	3114	19369	58	8296	24	888838725	A375-luc2	Mock	12500	0.00299448	232.82	0.00289296	96.3391
Specimen_002_G1_G01.fcs	4243	7371	1	2806	0	11032761	No target	PBS	12500	0.000135667	2.94603	0	0
Specimen_002_G2_G02.fcs	4121	37607	63	17360	5	888254891	No target	PBS	12500	0.00167522	191.094	0.000288018	15.1662
Specimen_002_G3_G03.fcs	4112	23039	48	13177	0	888838725	No target	PBS	12500	0.00208342	145.914	0	0
Specimen_002_G4_G04.fcs	3473	67605	42442	90695	52103	11032761	No target	OKT3	12500	0.627794	152757	0.574486	187529
Specimen_002_G5_G05.fcs	3467	86410	61261	90869	75940	888254891	No target	OKT3	12500	0.708957	220872	0.835709	273796
Specimen_002_G6_G06.fcs	3379	57569	44186	75421	52867	888838725	No target	OKT3	12500	0.767531	163458	0.700959	195572

## Sheet: Figure 7 C,D Exp 2
Sample:	LD-/beads/beads | Count	LD-/Cells/Singlets/Singlets/CD3+ CD19- | Count	LD-/Cells/Singlets/Singlets/CD3+ CD19-/Q1: Comp-BUV396-A- , Comp-BUV805-A+ | Count	LD-/Cells/Singlets/Singlets/CD3+ CD19-/Q1: Comp-BUV396-A- , Comp-BUV805-A+/CD25+ CTVlo | Count	LD-/Cells/Singlets/Singlets/CD3+ CD19-/Q3: Comp-BUV396-A+ , Comp-BUV805-A- | Count	LD-/Cells/Singlets/Singlets/CD3+ CD19-/Q3: Comp-BUV396-A+ , Comp-BUV805-A-/CD25+ CTVlo | Count	Virus	Donor	beads added	Divided CD8	Divided CD4
Specimen_001_A3_A03.fcs	3875	40838	11288	118	27103	133	1042	17042024	12500	380.645	429.032
Specimen_001_A4_A04.fcs	3804	39403	10785	122	26392	146	1042	17042024	12500	400.894	479.758
Specimen_001_A5_A05.fcs	3533	33894	9900	174	21900	331	1042	888254891	12500	615.624	1171.1
Specimen_001_A6_A06.fcs	3976	36604	10512	161	23710	329	1042	888254891	12500	506.162	1034.33
Specimen_001_A7_A07.fcs	3115	95231	24326	587	64203	1317	1042	110048716	12500	2355.54	5284.91
Specimen_001_A8_A08.fcs	3319	102630	26595	589	70301	1379	1042	110048716	12500	2218.29	5193.58
Specimen_001_B3_B03.fcs	3389	45617	12135	32	31114	64	Ad5-YPet	17042024	12500	118.029	236.058
Specimen_001_B4_B04.fcs	3249	47545	12274	29	32290	60	Ad5-YPet	17042024	12500	111.573	230.84
Specimen_001_B5_B05.fcs	3455	40456	11917	181	26953	369	Ad5-YPet	888254891	12500	654.848	1335.02
Specimen_001_B6_B06.fcs	3336	49126	12676	171	29325	364	Ad5-YPet	888254891	12500	640.737	1363.91
Specimen_001_B7_B07.fcs	3370	105557	26929	88	71263	227	Ad5-YPet	110048716	12500	326.409	841.988
Specimen_001_B8_B08.fcs	3258	102442	26364	37	70783	119	Ad5-YPet	110048716	12500	141.958	456.568
Specimen_001_C3_C03.fcs	2952	45932	12015	25	30397	51	Wt Ad5	17042024	12500	105.86	215.955
Specimen_001_C4_C04.fcs	2865	44281	11409	23	29388	67	Wt Ad5	17042024	12500	100.349	292.321
Specimen_001_C5_C05.fcs	3184	39367	11196	63	25026	111	Wt Ad5	888254891	12500	247.33	435.773
Specimen_001_C6_C06.fcs	2925	35454	10278	38	22884	97	Wt Ad5	888254891	12500	162.393	414.53
Specimen_001_C7_C07.fcs	2738	97930	24997	16	66853	44	Wt Ad5	110048716	12500	73.046	200.877
Specimen_001_C8_C08.fcs	2955	84909	21544	9	58907	33	Wt Ad5	110048716	12500	38.0711	139.594
Specimen_001_D3_D03.fcs	3218	43648	10841	26	28860	62	Mock	17042024	12500	100.994	240.833
Specimen_001_D4_D04.fcs	2843	34651	8492	28	22336	61	Mock	17042024	12500	123.109	268.203
Specimen_001_D5_D05.fcs	3136	35810	9052	28	21371	60	Mock	888254891	12500	111.607	239.158
Specimen_001_D6_D06.fcs	2775	40902	9996	15	23233	70	Mock	888254891	12500	67.5676	315.315
Specimen_001_D7_D07.fcs	2656	96491	23893	12	65027	51	Mock	110048716	12500	56.4759	240.023
Specimen_001_D8_D08.fcs	2579	95642	24131	17	64796	81	Mock	110048716	12500	82.3963	392.594

## Sheet: Fig 7F.
% Postive Y-Pet Cells
	Vehicle	ICVB-1042
	0.95	12.1
	0.5	26.6
	0.27	18.3
	1.73	6.15

## Sheet: Fig 7G.
CD8+ T cells per gram of tumor
Vehicle	ICVB-1042
56551	1.88999e+06
459270	3.35676e+06
1.58486e+06	2.3134e+06
12364.8	1.04776e+06
Note graph is in (x10^6 / g)
