# Supplementary material for: Nonclinical characterization of ICVB-1042 as a selective oncolytic adenovirus for solid tumor treatment
Source: Commun Biol. 2024 Sep 13;7:1132. doi: 10.1038/s42003-024-06839-6 (PMC11399272; doi:10.1038/s42003-024-06839-6)
Supplement: Supplementary file 9 — Supplementary Data 7 [file 42003_2024_6839_MOESM9_ESM.xlsx]

## Sheet: 2B
Cell Line	No Virus			ICVB-1042 MOI 100			ICVB-176 MOI 100
LL/2	265	268	239	386	251	420	1201	1216	1805
LL/2-hCD46	235	268	301	246	255	232	8664	9331	9166

## Sheet: 5
Bladder Cancer
MOI	ICVB-1042		CG0070
30	100	100	80.0257	84.126
6	25.363	34.2194	0	0
1.2	0	0	0	0
Glioblastoma
MOI	ICVB-1042		ICVB-2006
30	69.7815	68.3857	56.547	51.6514
7.5	51.0188	47.9792	0	0
1.9	34.8645	38.5046	0	0
0.47	28.6421	30.7557	0	0
Breast Cancer
MOI	ICVB-1042		ICVB-1150
30	76.2	79.7	9.9	3.9
6	90.8	100	7.6	11.6
1.2	100	100	17.6	0
Lung Cancer
MOI	ICVB-1042		Ad11p/Ad3
30	84.9419	81.9432	86.3614	91.0704
7.5	79.6294	74.3233	48.482	47.7134
1.9	60.6451	54.2133	0	11.6199
0.47	32.579	0	0	10.0592

## Sheet: 6
6B
	Untreated	Plus Palbociclib
A549	99.6	65.3
Renal epithelial	71.3	5.74
Bronchial epithelial	48.8	10.8
6E
ICVB-1042	ICVB-1358	Ad5-Δ24 -RGD-YPet	Ad5-YPet
396.85	1463.79	1307.65	1776.07
435.884	1307.65	1307.65	1561.38
6H
ICVB-1042	ICVB-1358	Ad5-Δ24-RGD- YPet	Ad5- YPet
315.528	1558.12	927.067	1909.43
296.011	1597.16	1115.73	1811.85
6J
ICVB- 1042	ICVB- 1358	Ad5- YPet
0.142373	0.955414	0.853724
0.115254	0.917198	0.742021
6I
Ad5-Δ24-RGD
0.876941
0.898447
6N
Ad5-Δ24-RGD
0.709677
0.662756

## Sheet: 7
7A
C57BL/6J				CD-1				NSG
0.91	0.98	0.968601	0.784967	0.814587	0.98594			0.14	0.25	0.004	0.003
0.02	0.08	0.014238	0.021832	0.0154	0.017454			0.02	0.02
7B						7C						7D						7E						7F
% Serum	1042		1042 (HI)			% Serum	1042		1042 (HI)			% Serum	1042		1042 (HI)			% Serum	1042		1042 (HI)			% Serum	1042		1042 (HI)
0	0.007847	0.008718	0.011061	0.010055		0	0.008874	0.009983	0.007443	0.008506		0	0.009692	0.00793	0.008065	0.010081		0	0.012256	0.007799	0.007605	0.006518		0	0.01	0.01	0	0.01
0.032	0.010879	0.011715	0.016378	0.012524		0.032	0.013655	0.011555	0.014433	0.012371		0.032	0.011532	0.010708	0.008567	0.010471		0.032	0.009264	0.008235	0.011061	0.007039		0.032	0	0	0.01	0
0.16	0.927604	0.963995	1.03589	1.10501		0.16	0.012097	0.015121	0.01079	0.01177		0.16	0.011667	0.014167	0.010801	0.012601		0.16	0.010422	0.009474	0.011358	0.013251		0.16	0	0	0.01	0
0.8	0.947038	0.94216	1.02044	1.01874		0.8	1.02214	1.08431	1.02887	1.07892		0.8	0.975304	1.02027	1.02031	1.04224		0.8	0.015203	0.018581	0.01328	0.014166		0.8	0.01	0.01	0.01	0.01
4	1.01642	0.957898	1.04553	1.01495		4	1.04295	1.09039	1.05198	1.04948		4	1.05975	0.991195	1.02647	1.02166		4	1.10651	1.07379	1.14019	1.13647		4	0.01	0.01	0.01	0.01
20	1.00365	0.98954	0.955581	0.973235		20	0.974457	1.00191	0.972691	0.99759		20	1.01408	0.940875	0.972019	1.00061		20	0.971716	0.997486	0.977968	0.972706		20	0.01	0.01	0.01	0.01

## Sheet: 8A
		Absorbance
	Concentration of Virus (ng/mL)	ICVB-1042 wt-hexon		ICVB-1042
	100000	1.7025	1.4405	0.8395	0.5675
	33333	0.3985	0.4175	0.2735	0.3045
	11111	0.1185	0.1585	0.0875	0.0825
	3704	0.0285	0.0445	0.0305	0.0265
	1235	0.0295	0.0115	0.0345	0.0125

## Sheet: 9
Figure 9A: CD46tg Mice																Figure 9B: C57B/6 Mice
	Vehicle		ICVB-1042					WtAd5									Vehicle		ICVB-1042					WtAd5
INFy																INFy
Pre-dose	0.491426	0.972759	0.56745	0.469882	0.610418	0.76012	0.234872	0.563151	0.393641	1.13614	0.674791	0.262662	0.269273	0.29305		Pre-dose	0.814697	0.405161	0.775547	0.335965	1.06941		0.881488	0.337409	0.27236	0.588939	0.306401	0.302991	0.3168	0.333989
Day 7	0.501476	0.593236	6.66142	6.90938	4.59546	7.72173		2.93481	2.7344							Day 7	1.07509	0.984136	7.47624	6.86922	6.64781	7.01566			2.82132		2.98524
Day 15	0.7248	1.00262	1.08361	1.03105	1.02821	0.850331	0.911359	0.703374	0.683368			1.73811	0.807394	0.245464		Day 15	1.19998	1.14607	0.419555	0.958535	0.578912	1.08077	0.422059				0.941462	0.411552	0.357641	0.427311
Day 30	0.571749	1.46621	0.307077	0.91015		1.00262	0.307567	0.485682	0.369144			0.69802	0.504673	0.26134		Day 30	1.4747	0.995512	0.27236	0.669073	0.737651	0.244832	0.420746		1.26377			0.360273	0.632801	0.233547
IL-10																IL-10
Pre-dose	8.24659	14.0806	10.6097	14.3785	12.5601	12.0352	9.10008	12.3214	12.7391	8.90525	9.69303	12.0289	11.8656	11.6448		Pre-dose	13.5342	10.6794	19.3753	13.4249	10.8786		12.7009	12.5899	5.93701	12.5999	11.1331	14.4143	14.1696	16.143
Day 7	26.4747	13.0671	71.6882	77.8078	51.5881	79.293		88.5891	90.1603							Day 7	25.0625	17.3252	76.9941	67.9417	70.1588	73.1474			88.5793		91.5166
Day 15	12.9478	15.9567	23.017	19.0195	16.8592	20.1581	16.4348	16.2543	14.7658			30.0762	36.5102	10.6462		Day 15	15.0934	14.736	15.0735	19.4156	14.2494	16.3535	9.40741				16.6411	43.2495	13.9777	17.3273
Day 30	29.8788	14.4381	6.49759	18.8115		12.401	11.6256	14.2594	9.34409			12.4321	49.2303	69.5435		Day 30	15.0536	18.861	14.3984	7.26764	11.844	16.4824	21.0311		15.2919			10.7326	16.9722	11.6064
IL-12p70																IL-12p70
Pre-dose	13.7021	13.7021	13.7021	13.7021	16.6667	29.3615	15.5844	13.7021	13.7021	13.7021	13.7021	15.5844	15.5844	15.5844		Pre-dose	13.7021	13.7021	17.1276	13.7021	13.7021		15.5844	13.7021	13.7021	13.7021	29.3615	25.9738	15.5844	25.9738
Day 7	13.7021	13.7021	13.7021	13.7021	29.3615	13.7021		13.7021	13.7021							Day 7	13.7021	13.7021	25.6914	13.7021	22.8366	20.5531			13.7021		13.7021
Day 15	13.7021	13.7021	13.7021	13.7021	13.7021	13.7021	15.5844	13.7021	13.7021			15.5844	15.5844	15.5844		Day 15	13.7021	13.7021	13.7021	13.7021	13.7021	13.7021	15.5844				13.7021	15.5844	15.5844	15.5844
Day 30	13.7021	31.9651	13.7021	13.7021		13.7021	15.5844	13.7021	13.7021			15.5844	15.5844	15.5844		Day 30	13.7021	13.7021	13.7021	13.7021	13.7021	13.7021	15.5844		13.7021			15.5844	15.5844	15.5844
IL-1b																IL-1b
Pre-dose	2.46352	0.40555	1.38141	0.431976	2.93424	1.28342	0.44638	0.617983	0.602739	0.481159	1.16405	0.44638	0.44638	0.44638		Pre-dose	0.694337	1.14082	1.4938	0.602739	1.04801		0.44638	1.64651	4.97471	1.2183	0.585333	0.74396	0.44638	0.74396
Day 7	2.22702	3.89718	1.88132	1.56842	1.11231	2.05006		0.793911	1.10599							Day 7	2.22702	0.515284	1.76249	1.26097	1.83685	2.39946			0.986251		1.45147
Day 15	1.49822	1.04415	2.91442	3.02942	0.77857	3.64584	1.49617	1.22605	1.10986			0.44638	0.44638	0.482935		Day 15	2.85895	0.675228	1.06733	3.44668	1.02484	0.717286	0.44638				1.06733	0.704636	0.948004	0.44638
Day 30	0.40555	0.553266	6.18754	0.76707		7.22801	0.44638	0.379167	5.06714			0.44638	0.44638	0.44638		Day 30	0.744082	0.61036	0.484948	10.3629	0.273156	0.273156	0.44638		0.352829			0.785606	0.44638	0.44638
IL-2																IL-2
Pre-dose	1.53979	1.36993	1.23353	1.78502	2.15499	2.86258	0.777194	1.5991	5.52234	0.838341	1.86931	0.777194	0.777194	0.777194		Pre-dose	1.86931	1.50587	2.1363	1.34439	1.91141		0.777194	1.61603	1.45494	1.02798	1.44665	1.29531	0.865127	1.29531
Day 7	2.50618	2.35589	2.6312	2.6312	3.37218	3.02169		2.18852	3.08799							Day 7	3.30312	1.86088	3.25196	2.83913	3.85677	3.62156			2.2304		2.17176
Day 15	2.97194	1.32736	2.26389	2.78928	2.8059	1.88615	0.777194	1.95348	2.78097			1.03065	0.777194	0.777194		Day 15	2.14661	1.65833	2.21365	2.12984	4.06904	3.22043	0.777194				1.37844	1.04204	0.777194	0.777194
Day 30	2.07111	1.92824	1.4889	1.53132		1.71749	0.777194	1.51436	2.77265			0.777194	1.00786	0.777194		Day 30	1.0709	1.84404	1.65833	1.51436	2.02072	0.829689	0.777194		1.36993			0.962235	1.16718	0.777194
IL-4																IL-4
Pre-dose	0.495676	0.495676	0.495676	0.495676	0.495676	1.06216	0.21598	0.495676	0.495676	0.495676	0.495676	0.21598	0.21598	0.21598		Pre-dose	0.495676	0.495676	0.619594	0.495676	0.495676		0.21598	0.495676	0.495676	0.495676	1.06216	0.359962	0.21598	0.359962
Day 7	0.495676	0.495676	0.495676	0.495676	1.06216	0.914616		0.495676	0.495676							Day 7	0.495676	0.495676	0.929392	0.495676	0.826118	0.743513			0.495676		0.495676
Day 15	0.495676	0.495676	0.495676	0.495676	0.495676	0.495676	0.21598	0.495676	0.495676			0.21598	0.21598	0.21598		Day 15	0.495676	0.495676	0.495676	0.495676	0.495676	0.495676	0.21598				0.495676	0.21598	0.21598	0.21598
Day 30	0.495676	0.495676	0.495676	0.495676		0.495676	0.21598	0.495676	0.495676			0.21598	0.21598	0.21598		Day 30	0.495676	0.495676	0.495676	0.495676	0.495676	0.495676	0.21598		0.495676			0.21598	0.21598	0.21598
IL-5																IL-5
Pre-dose	1.70213	5.33136	1.2966	3.80653	3.5133	3.50401	4.38222	1.51032	2.15419	4.60803	3.08405	4.47905	4.54526	4.51471		Pre-dose	1.92753	2.42544	2.35202	2.84032	4.12339		11.2168	3.69695	1.9711	0.921458	2.43806	6.05875	5.51151	6.08442
Day 7	6.83269	1.34085	3.18313	3.30681	2.3979	3.52003		5.37988	5.82903							Day 7	6.43897	4.17462	3.56677	3.44378	3.50647	3.50502			5.96307		6.31629
Day 15	3.46173	1.51727	2.68192	2.40042	1.41523	2.25463	2.66714	2.87422	3.55813			10.1028	18.2405	6.30045		Day 15	3.47519	5.03102	1.94129	2.42317	2.7159	1.21962	4.83767				0.921458	3.26742	4.17299	3.34214
Day 30	3.18313	4.87395	1.45469	3.76405		0.980414	3.06352	1.26397	3.23937			4.42046	1.54477	17.3365		Day 30	3.78194	4.23028	0.980414	1.00396	1.24297	11.5776	3.63529		1.64675			5.8195	6.91535	4.77924
IL-6																IL-6
Pre-dose	2.89969	8.46008	4.03756	7.94575	6.39669	6.9297	16.6124	5.71399	7.81024	6.88692	5.71399	17.0554	18.0872	19.1755		Pre-dose	9.67474	6.01465	8.67666	3.40058	12.3323		11.5551	3.84403	3.4561	4.80915	5.3495	4.14339	2.48606	4.14339
Day 7	6.91413	6.91413	92.2122	102.397	59.5776	86.931		86.8298	90.9496							Day 7	6.39669	5.46765	85.7296	91.6062	89.7389	89.9057			99.5511		93.7015
Day 15	4.47894	2.89969	5.46765	5.13871	6.96853	3.48385	6.95601	5.76869	12.1717			10.1425	14.301	7.50582		Day 15	5.82337	5.00147	3.98229	4.86412	7.05011	7.18601	2.48606				3.73331	3.0463	4.14577	2.57048
Day 30	3.84403	59.3491	3.59478	5.98734		3.56706	2.48606	5.24842	5.02892			4.17699	8.11484	17.4094		Day 30	4.39628	5.44026	2.49644	2.64833	4.09281	7.78313	4.9548		4.78166			13.0802	6.55785	3.80165
KC/GRO																KC/GRO
Pre-dose	113.606	41.1859	94.3663	42.7378	46.3096	172.474	74.7609	53.1512	49.8428	83.2688	102.864	76.995	70.4216	82.6202		Pre-dose	69.1136	32.3682	83.8744	29.1995	32.1267		97.6248	63.9596	76.6337	79.6751	33.3346	48.9264	34.2186	34.6335
Day 7	67.7424	39.7383	135.688	70.2469	55.4232	95.1873		69.1032	63.7065							Day 7	46.0373	24.2385	178.124	81.2749	78.2174	79.9793			59.1114		85.5317
Day 15	95.4146	32.7504	93.886	40.5454	52.9828	55.8452	50.017	45.1687	43.1875			66.0121	49.724	39.953		Day 15	87.8401	49.6341	144.025	37.7316	37.9784	43.7486	36.816				37.082	53.4342	39.443	31.1976
Day 30	30.743	40.0057	103.313	19.726		36.1531	17.0237	83.3951	41.1745			46.4194	19.9345	93.1889		Day 30	19.4004	14.3759	30.1902	122.846	17.6676	26.7164	25.0451		17.2057			25.4901	24.6763	36.7769
TNFa																TNFa
Pre-dose	5.16452	7.70887	5.73287	6.47289	6.07268	7.2728	9.14431	5.67253	5.95199	6.5809	5.83131	9.51728	8.93515	9.81837		Pre-dose	7.9377	5.43439	10.1287	5.99645	6.58407		6.82302	6.55231	4.80265	6.99708	3.78955	7.66973	7.69993	7.73658
Day 7	8.92949	5.86625	22.9994	23.2703	16.8186	27.9348		29.1913	29.2838							Day 7	11.8079	7.32118	26.454	23.9333	26.2099	26.0062			28.2696		34.3625
Day 15	6.43795	6.46654	9.63219	8.26826	9.71487	8.67198	9.62805	10.3	11.4356			15.1105	11.047	7.77174		Day 15	8.94539	6.96213	11.8683	8.03941	8.10616	9.81663	6.14895				9.49227	14.0409	8.62287	8.75014
Day 30	10.4273	9.62583	4.54557	7.7057		5.53599	6.34168	6.66985	4.59635			8.08793	13.8218	10.098		Day 30	8.2174	7.53726	7.99809	4.97405	6.39348	5.8853	7.31009		7.69298			6.56316	7.7885	5.88274

## Sheet: 10
PLASMA	Study Day	ICVB-1042 IV (2.00E+10 VP)						ICVB-1042 IV (8.00E+10 VP)						ICVB-1042 IV (2.00E+11 VP)
	0.04167	26800	96400					873000	2460000	418000				1800000	4180000	4780000
	1	153	118	75.4				817	750	2260				18900	6180	22500
	15	1.4	0.901	1.42				2.53	1.52	1.22				1.43	3.29	2.84
	21	1.34	0.447	0	2.46	2.46	1.95	3.43	3.42	1.51	3.95	3.46	0	4.63	12.7	3.74	2.9
	28	0.487	1.43	2.96	1.43	0.936	2.81	3.01	1.92	3.46	1.98	1.01	1.96	4.25	0.988	2.86
	35	1.94	1.83	1.41	0.494	1.98		1.5	3.83	1.57	4.47	2.49	1.44	9.92	5.78	5.45
	42	0.478	2.86	0.497	1.91	0.92		1.47	1.54	2.9	2.88	1.46	0.479	0.486	2.41	0.519
	60	0.912	1.34	5.06				3.4	1.42	1.02				2.88	0.482	1.45
	90	1.51	0	0.968				1.02	2.4	2.88				35.9	14.9
Organ	Study Day	ICVB-1042 IV (2.00E+10 VP)			ICVB-1042 IV (8.00E+10 VP)			ICVB-1042 IV (2.00E+11 VP)
LIVER	0.04167	2530	2590	871	3000	2190	1880	3630	5120	3500
	1	23.7	3.37	5.17	295	92.1	791	664	4130	3050
	15	3.22	0.881	0.869	15.3	15.3	59.1	159	76.5	37.8
	30	0.638	0.273	0.902	9.85	24.2	12.6	65.4	45	35.6
	60	0.912	0.733	0.888	11.8	4.51	4.9	24.1	19.9	19.2
	90	0.0937	1.27	0.191	16.9	4.53	22.3		34.9	20.3
Lung	0.04167	432	835	173	620	1220	1130	3340	5550	3370
	1	15	3.73	7.65	105	437	225	1460	1010	1680
	15	0.621	2.18	1.42	61.1	3.5	21.8	14.5	5.63	21.7
	30	0.153	0.428	0.503	7.32	9.69	6.35	2.13	3.16	3.53
	60	1.87	0.135	0.342	5.56	4.47	1.36	1.28	3.45	0.635
	90	0.0727	1.33	1.12	4.94	1.14	1.27		1.52	1.55
Spleen	0.04167	591	676	723	3090	2320	8790	10400	21700	5330
	1	64.3	63.6	57.9	741	715	1380	7230	3230	9030
	15	0.826	2.33	1.73	13.5	6.86	10.1	23.8	18.9	16.6
	30	0.535	0.842	1.38	12.9	2.42	3.45	8.94	30.2	39.2
	60	1.75	0.276	1.41	9.6	3.7	4	3.88	25.4	10.4
	90	0.376	0.658	0.575	12.6	5.06	5.35		8.8	18.6
Kidney	0.04167	14.1	10.8	12.3	56.6	80.5	56.7	149	239	166
	1	0.341	0.396	0.465	8.89	11.6	9.54	76.9	44.9	81.4
	15	0.0494	0.0597	0.1	3.33	2.26	1.28	11.5	8.05	7.58
	30	0.0291	0.0361	0.0385	0.517	0.519	0.832	4.23	7.56	3.76
	60	0.0573	0.0186	0.0239	0.237	0.887	0.476	0.0573	0.0186	0.0239
	90	0.0174	0.0201	0.0247	0.334	0.49	0.678		4.57	4.07
Heart	0.04167	18.9	8.47	12.6	45.2	156	70	380	428	330
	1	0.0261	0.643	0.506	7.94	14.9	9.16	60.2	62.8	71.1
	15	0.0396	0.129	0.0386	5.95	9.63	1.89	19.2	7.88	13.6
	30	0.0346	0.0736	0.0843	0.402	1.14	0.522	5.22	11.5	5.41
	60	0.274	0.0802	0.0497	0.215	0.593	0.791	4.34	2.19	1.79
	90	0.0153	0.0265	0.0327	0.412	0.439	0.695		3.6	4.55
Bone Marrow	0.04167	489		245	291	607	1020	2270	2050
	1	2.12	1.88			84.2	84.2	1430	496	277
	15	0.489	0.369	0.208	1.98	1.66		3.77	5.81	3.06
	30		0.0394	0	0.677	0.383		1.5		1.46
	60	0.164	0.0313	0	0.317		0.625	22.8	0.932	2.61
	90	0.0149	0.0594		0.543	0.492	0.334		4.96	1.46
Ovaries	0.04167	10.4	7.77	6.2	62.5	86.4	53.2	104	174	109
	1	0.139	0.128	0.179	16.1	21.1	5.95	29.1	42.2
	15	0.0232	0.209	0.0887	0.853	5.45	0.53	2.59	1.41	4.27
	30	0.0151	0.0257	2.65	0.134	0.346	0.65	0.141	5.25	1.52
	60	0.0193	0.0318	1.36	0.0269	0.219	0.196	0.175	0.431	0.209
	90	0.118	0	0.0148	0.0436	0.099	0.344		0.762	0.612
Eyes	0.04167	26	3.62	11.2	28.4	166	35.3	25.1	166	104
	1	0.172	0.12	0.106	17.4	6.72	1.35	18.2	8.13	22.9
	15	0	0.0179	0.0482	1.39	0.385	0.434	1.13	0.905	1.04
	30	0.093	0.02	0.0592	0.14	0.429	0.141	1.37	0.605	0.564
	60	0.06	0.0432	0.0324	0.292	0.07	0.0116	0.31	0.391	0.445
	90	0.0209	0	0	0.117	0.0667	0.0459		0.221	0.18

## Sheet: 11
	11A Plasma PK post first dose
	Study Day	ICVB-1042 IV - 1.00E+11 (huCD46Tg)												ICVB-1042 IV - 1.00E+11 (NCAR)
	0.010416	2180	196000	225600	1160	292800	113520	3010	878.4	454.4	196	42360	46.6691	825	752	19200	397	352000	349000	22.6	29.6	347	1000	326	654
	0.04167	85052	333813	26080	116323	87280	158702	100240	277200					40500	13	40.9	490400	804800	9480	704440	352800	244000
	1	4230	323.2	911.2	2736	2048	224	1	3504	1012				2610	1900	197	3370	950	4430	284	2780	3560
	11B Plasma
	Study Day	ICVB-1042 IV - 1.00E+11 (huCD46Tg)												ICVB-1042 IV - 1.00E+11 (NCAR)
	0.010416	2180	196000	225600	1160	292800	113520	3010	878.4	454.4	196	42360	46.6691	825	752	19200	397	352000	349000	22.6	29.6	347	1000	326	654
	0.04167	85052	333813	26080	116323	87280	158702	100240	277200					40500	13	40.9	490400	804800	9480	704440	352800	244000
	1	4230	323.2	911.2	2736	2048	224	1	3504	1012				2610	1900	197	3370	950	4430	284	2780	3560
	7	292	0.4928	2.536	8.096	4.456	3.496	5.18	4.97	13.7				358	264	20.8	29.8	548	2.03	0.508	0	890
	31	1.03	0	0	0.528	0.509	0	0.531	0.497					11.4	28.7	0	0	0	0.501	0	0	0
	60	0	0											0	0
	C Organ BioD
	LIVER
	Study Day	ICVB-1042 IV - 1.00E+11 (huCD46Tg)						ICVB-1042 IV - 1.00E+11 (NCAR)
	0.010416	5.88	2.69	4.41	0.763	2.23	4.41	1.97	9.9	95.3	51.4	2460	25700
	0.04167	2.95	5.08	2.78	5.69	0.234	195		2.31	5.75	50	17.7	10800
	1	35	39.6	0.144	0.113	0.118	0.147	427	487	26.1	193	306	577
	7		82.8	9.26	47.7	21.5	37.7	236		4.29	253	192	118	588
	31	5.4	16	12	14.1	0.467		0.111	0.245	0.29	0.0445	248	112
	60	0	0	0.000329					0.06	1.28	0.0396	0.0292	0.0179	0.725	1.03	427
	Spleen
	Study Day	ICVB-1042 IV - 1.00E+11 (huCD46Tg)						ICVB-1042 IV - 1.00E+11 (NCAR)
	0.010416	0.54	2.9	35.1	7.23	512	1810	1.2	1680	1350	274	2130	2230
	0.04167	283	1.01	4.23	23	10.9	7080	3900	4040	1900	6640	330	84.6
	1	1090	2030	36.4	818	1020	1010	111	391	697	1180	1050	623
	7		18	2.62	41.4	22.7	15.3	6.85	9.04	7.45	130	17.2	150	94.4
	31	2.12	3.34	1.9	6.01	0.366		25.4	26.8	15.6	11	111	67.2
	60	0.00148		0.00134					0.0134	0.0838	0.00541	0.00536	0.0714	0.0457	0.049	0.0919
	LUNG
	Study Day	ICVB-1042 IV - 1.00E+11 (huCD46Tg)						ICVB-1042 IV - 1.00E+11 (NCAR)
	0.010416	1.1	15.3	17.7	0.147	22.4	44500	0.375	7.34	0.344	0.415
	0.04167	3.88	3440	4.93	8.15	11.5	11.6	3.85	0.444	0.0765	1.06	1.82	3730
	1	0.0912	1.28	2.09	1.8	2.38	1240	623		0.32			205
	7		106	3.1	82	35.2	21	243	367	40.2	107	0.876	29.7	103
	31	18.7	14	24.3	1.59	0.00194		0.00149	0.00209	0.0273	0.00806	4.2	2.77
	60	0		0.00301					0.00773	0.0543	0.00605	0.00211	0	0.0296	0.029	8.15
	Kidney
	Study Day	ICVB-1042 IV - 1.00E+11 (huCD46Tg)						ICVB-1042 IV - 1.00E+11 (NCAR)
	0.010416	0.144	321	529	10.1	1290	1080	0.0281	0.0419	0.939	0.0597	12
	0.04167	264	943	377	1330	1.45	2.76	0.67	0.00482	0.111	0.0421	0.0753
	1	2.39	86.4	160	265	95.4	304	13.9	27.5	0.0904	7.15	18	15.7
	7		10.2	2.63	277	294	27.4	15.4	0.619	8.14	0.0272	126	29.7	677
	31	67.3	38.3	42	0.203	0		0.0064	0.00242	0.0064	0.00357	9.37	2.04
	60	0.000762		0.000894					0.00269	0.0143	0.0104	0	0	0.0485	0.0299	19.4
	Heart
	Study Day	ICVB-1042 IV - 1.00E+11 (huCD46Tg)						ICVB-1042 IV - 1.00E+11 (NCAR)
	0.010416	0.174	4210	1880	17.3	3310	6590	0.0496	0.0306	3.07	0.203	27.1	133
	0.04167	1840	4550	1330	2000	4.2	2.44	1.32	0.00386	0.0116	0.0436	0.19	221
	1	5.34	110	262	346	319	173	14.5	44.8	0.121	7.27	7.92	9.71
	7		32.3	0.754	439	72.1	93.4	13	5.91	19.6	0.07	36.2	20.8	666
	31	171	456	0	0	0.0575		0	0	0	0	7.87	4.19	0
	60	0		0					0.0235	0.112	0	0	0	0.0253		0
	Brain
	Study Day	ICVB-1042 IV - 1.00E+11 (huCD46Tg)						ICVB-1042 IV - 1.00E+11 (NCAR)
	0.010416	0.0144	0.123	0.422	0.0285	3.65	9.77	0.209	882	361	2.48	1400	1240
	0.04167	0.403	0.000923	0.0131	0.0114	0.0176	26.3	383	1000	203	662	0.392	0.419
	1	2.51	3.28	0.00946	1.41	1.48	1.9	26.9	11.7	45.5	38.5	60.5	11.8
	7		115	0.627	0.097	49.6	32.4	0.0808	0.0201	0.0427	0.0376	0.143	0.202	0.298
	31	24.8	12.3	23	19.5	0		0	0.00163	0.229	0.194	0.0965	0.125
	60	0.00141		0.00088					0.00136	0	0.00359	0	0	0	0.00374	0.00148
	Ovaries
	Study Day	ICVB-1042 IV - 1.00E+11 (huCD46Tg)						ICVB-1042 IV - 1.00E+11 (NCAR)
	0.010416	0.205	81.4	140	5.47	187	237	0.0258	0.0505	0.562	0.099	19.5	164
	0.04167	116	224	105	93.4	1.93	28.6	0.227	0.0098	0.095	0.0521	0.036	322
	1	0.319	7.55	29.6	12.7	18.6	8.31	5.94	40.4	0.00833	5.58	7.51	12.7
	7		15.2	0.277	5.15	3.6	0.888	6.41	0.715	8.89	0.0449	108	64.7	0.553
	31	0.32	0.648	0.682	0.0208	0.00939		0	0.012	0	0.0327	1.37	1.93
	60	0		0					0.0561	0.0243	0.132	0.0269	0.0171	0.0711	0	14.6

## Sheet: 12
12A A549 non-small cell lung carcinoma - Tumor volume (mm3)
Days post ICVB-1042 administration (1st dose)	Vehicle								ICVB-1042 1.00E+08 (IT)								ICVB-1042 1.00E+09 (IV)
0	129	149	112	159	101	107	130	110	149	120	138	107	107	105	100	148	131	148	101	116	140	146	114	109
1	132	151	112	161	100	110	132	110	149	120	139	111	109	106	101	149	135	148	107	117	140	146	115	111
3	186	188	142	198	128	143	177	163	180	140	166	137	165	113	136	201	165	175	154	143	153	171	171	155
6	275	335	233	264	217	253	269	332	200	253	267	256	207	235	191	241	255	221	191	232	246	242	246	235
8	366	340	302	436	315	354	314	360	336	328	322	337	254	283	263	274	332	299	237	291	315	371	304	275
10	390	401	341	463	356	540	368	395	323	328	330	329	283	271	244	296	339	347	330	297	353	392	352	282
13	440	524	359	515	387	571	397	518	298	309	301	264	285	268	247	300	392	346	349	293	361	395	380	346
15	700	697	493	740	582	1206	669	1025	419	569	429	339	413	453	439	422	488	443	428	371	616	494	632	600
17	792	774	572	883	706	1465	856	1134	718	589	471	376	492	481	517	552	686	508	500	457	572	524	577	527
20	930	1002	761	973	764	1747	908	1533	759	603	538	312	514	483	544	586	610	343	402	318	437	492	641	451
22	1235	1058	968	982	909		959		550	523	471	285	478	437	412	510	666	379	395	339	388	383	533	456
24	1088	1194	983	1214	911		1125		412	458	370	274	434	406	416	475	455	258	290	252	259	303	369	319
27	1478	1450	1050	1313	957		1348		336	352	351	222	371	283	370	376	394	243	273	219	196	271	318	262
29	1613	1779	1500	1705	1055		1547		314	342	260	203	369	236	373	314	359	221	201	198	188	259	313	246
31					1220*				299	326	251	180	346	226	265	304	306	184	193	199	190	269	313	239
34					1256*				280	301	237	169	305	221	239	295	302	159	168	178	222	236	258	242
36					1257*				266	295	227	166	295	219	234	292	293	157	166	167	220	228	263	233
38					1264*				246	271	228	157	296	215	230	279	279	154	167	155	218	227	260	212
41					803*				236	261	225	147	291	208	220	222	268	157	160	147	213	206	257	206
43					815*				236	260	216	146	278	193	215	220	262	153	159	140	209	194	252	204
45					814*				227	248	213	145	267	189	204	221	263	150	153	140	202	198	251	198
49					816*				212	224	208	142	263	183	202	223	264	139	149	138	202	198	252	191
*Blue italic text indicates individual tumor values that were silenced in the figure since less than 50% of animals within the group remain on study at the specific timepoint
12B FaDu human hypopharyngeal squamous cell carcinoma - Tumor volume (mm3)
Days post ICVB-1042 administration (1st dose)	Vehicle						ICVB-1042 1.00E+09 (IV)					ICVB-1042 1.00E+08 (IV)
0	163	190	169	214	182	122	101	146	213	210	196	221	151	121	157	192	155
2	271	242	315	434	412	309	211	357	416	321	300	255	230	184	228	242	307
5	332	437	494	532	525	355	257	485	573	534	510	422	475	328	372	323	502
7	602	897	939	940	695	682	365	613	756	596	683	771	734	557	801	630	836
9	1172	1084	1005	1412	1124	919	279	745	878	543	658	986	900	566	947	821	841
12	1537	1694	1194	1856	1562	1468	281	833	1152	757	701	1338	1266	795	1315	1189	1173
14	1666	1859	1529	2128	1955	1678	285	811	1296	774	723	1603	1298	834	1557	1459	1452
16	2068	2131	2353		2103	2217	209	622	1225	679	537	1709	1485	968	1628	1849	1788
19							202	610	1199	627	431	1824	1589	971	2210	2048	2166
21							190	596	1190	556	403	1899*	1792*	988*
23							146	551	1469	509	357	2401*	1727*	960*
26							154	610	1540	553	384		1780*	999*
28							143	433	1350	546	344		1702*	729*
*Blue italic text indicates individual tumor values that were silenced in the figure since 50% or less of animals within the group remain on study at the specific timepoint
12C MDA-MB-231 triple negative breast adenocarcinoma - Tumor volume (mm3)
Days post ICVB-1042 administration (1st dose)	Vehicle						ICVB-1042 1.00E+09 (IV)						ICVB-1042 1.00E+08 (IV)						ICVB-1042 1.00E+07 (IV)						ICVB-1042 1.00E+06 (IV)
0	120	149	110	137	130	140	117	112	131	117	149	149	142	106	139	125	113	141	141	104	123	142	146	117	126	148	137	140	122	112
1	127	211	187	154	153	177	125	123	159	136	182	183	176	131	152	135	145	174	200	138	169	208	171	152	137	224	206	190	149	121
3	203	273	229	196	188	236	166	236	201	243	318	225	190	182	191	166	171	227	253	196	211	220	190	210	225	255	216	202	219	140
6	244	383	301	281	304	329	233	251	258	248	300	257	245	250	241	195	198	357	297	208	316	302	266	314	267	361	301	272	261	171
8	273	436	354	317	315	404	249	294	342	295	353	311	285	278	264	245	268	390	369	284	366	363	278	383	299	431	418	287	282	229
10	288	470	432	422	337	491	271	310	395	283	369	237	236	286	271	246	326	442	442	323	442	397	328	429	332	506	424	307	354	247
14	316	541	465	448	366	630	245	285	351	260	362	215	252	312	294	291	336	488	376	416	515	446	378	448	384	610	482	374	429	299
17	438	691	702	527	488	760	274	316	389	284	419	295	344	451	316	312	454	548	383	608	767	509	627	580	436	681	640	510	490	444
20	503	803	804	623	591	866	269	211	311	260	408	243	362	445	291	244	437	493	391	410	634	533	615	534	409	703	590	553	448	442
22	731	900	854	654	710	968	254	198	302	253	388	225	385	380	296	336	477	529	397	461	647	586	675	606	503	862	588	642	526	546
24	771	968	960	674	803	1041	275		307	267	390	242	390	382	342	360	504	549	419	542	710	623	691	609	587	933	595	721	578	622
27	835	1077	1079	814	844		281		301	277	354	248	391	385	331	384	498	518	445	640	729	610	674	595	587	933	595	721	578	622
29	865*			869*			341		299	289	352	258	387	405	355	408	495			641	716	607	673	600	613	937	622	818	632	653
31							348		272	293		261		416	368	430				644	672	592	665	593	646*			825*		682*
34							347		246	300		264		432	381	433				584	609	558	632	571	670*			834*		697*
36							352			305		261		457	385	437						498*	559*	531*	674*			829*		703*
38							355*			312*						454*								509*	681*					706*
41							374*			333*						459*								473*
*Blue italic text indicates individual tumor values that were silenced in the figure since 50% or less of animals within the group remain on study at the specific timepoint
12D SW780 human bladder carcinoma - Tumor volume (mm3)
Days post ICVB-1042 administration (1st dose)	Vehicle						ICVB-1042 1.00E+09						ICVB-1042 1.00E+08						ICVB-1042 1.00E+07						ICVB-1042 1.00E+06
0	108	124	181	140	147	118	179	105	126	112	132	173	132	148	138	131	151	119	110	142	121	123	176	155	147	135	167	147	123	100
2	156	159	236	196	175	208	278	176	169	166	158	217	209	176	221	190	218	169	187	153	178	202	232	284	160	170	212	205	170	180
4	266	227	294	283	241	309	324	271	257	246	239	305	331	278	278	247	289	252	216	289	237	259	359	388	220	199	243	231	218	213
7	349	292	350	325	305	417	417	344	294	291	318	376	484	304	319	281	298	312	335	343	362	379	561	541	289	242	401	365	319	458
9	378	440	424	518	386	569	532	360	325	341	404	525	546	523	371	402	459	359	466	520	483	486	636	644	374	290	576	431	428	515
11	493	498	473	548	464	664	566	493	416	358	446	548	578	537	419	516	629	445	550	594	647	687	812	896	482	426	641	635	485	636
14	953	751	841	871	788	1281	581	530	509	499	502	694	835	703	564	669	714	568	867	915	891	792	1051	1185	802	582	875	1012	738	916
16	1223	1028	1066	1220	1063	1386	636	644	581	532	525	804	870	835	685	825	883	721	1171	1056	1209	892	1202	1330	1131	797	1154	1195	953	1073
18	1408	1255	1254	1472	1363	1567	680	648	625	554	563	866	925	900	759	901	1011	812	1275	1259	1518	956	1281	1350	1398	946	1251	1414	1153	1264
21		1807	1457	1948	1554		715	707	632	627	611	934	995	1020	882	956	1050	855	1394	1308		1121	1371	1357	1455	1125	1267	1797	1201	1410
23		1887	1587	2021	1651		727	735	659	658	680	970	1060	1089	899	1139	1081	865	1452	1332		1157	1398	1426	1719	1215	1301	1936	1253	1633
25							741	741	701	677	691	996	906	1149	940	936	978	889	1496	1382		1169	1202	1454		1235*	1408*		1273*
28							569	661	502	535	546	885	655	1013	821	826	850	771	1522	1501		1202	916	1522		1261*	1409*		1412*
30							565	591	439	441	529	831	610	1100	710	782	732	627	1633	1507		1224	853	1549		1536*	941*		1551*
32							531	567	431	375	502	746	560	976	590	745	678	610				869*	744*				805*
35							512	528	400	350	406	688	504	720	509	678	518	463				649*	571*				709*
*Blue italic text indicates individual tumor values that were silenced in the figure since 50% or less of animals within the group remain on study at the specific timepoint
12E U251-Luc-mCh-Puro glioblastoma - Tumor volume (mm3)
Days post ICVB-1042 administration (1st dose)	Vehicle						ICVB-1042 1e8 IT
-1	152	122	155	146	146	129	148	156	117	113	159	154
1	172	132	165	157	155	141	159	173	129	125	173	167
3	187	149	184	173	168	158	176	191	143	135	189	185
6	204	162	204	187	191	176	195	220	161	150	207	205
8	217	175	220	204	206	193	209	238	177	162	227	221
10	236	190		221	226	210	223	256	190	167	242	241
13	250	203	255	237	242	222	240	270	199	179	257	256
15	271	272	333	313	322	282	280	331	264	235	354	396
20	825	552	1206	931	919	681	339	795	486	251	791	705
22	976	681	1290	1042	1043	815	430	960	500	368	878	884
24	1116	796	1373	1220	1288	1049	457	985	588	480	985	1019
27	1520	1033	1546	1477	1477	1441	613	1017	608	532	1094	1411
29	1757	1338	1599	1777	1782	1589	634	1114	702	582	1250	1741
31	2320	1568	2097	2294	2099	2035	732	1197	772	597	1424	1976
12F PC-3M-Luc-C6 prostate carcinoma (BLI)
Days post ICVB-1042 administration (1st dose)	Vehicle									ICVB-1042 1.00E+09 IV Q3Dx3
0	9760000	19300000	19700000	27700000	28300000	39500000	41100000	46000000	33000000	10100000	17200000	19900000	26400000	28400000	30000000	43500000	45400000	48100000
7	123000000	169000000	281000000	138000000	148000000	521000000	313000000	309000000	166000000	106000000	37000000	77900000	133000000	185000000	156000000	249000000	67800000	59700000
14	555000000	910000000	797000000	258000000	498000000	577000000	923000000	1210000000	658000000	50600000	84300000	106000000	91200000	239000000	120000000	154000000	101000000	64800000
21	352000000	2320000000	1140000000	656000000	716000000	411000000	2900000000	2180000000	454000000	17500000	22900000	55700000	80500000	407000000	118000000	115000000	63000000	86300000
28	858000000	1160000000	738000000		2720000000		7010000000		581000000	14500000	15800000	30100000	31600000	1650000000	362000000	97500000	224000000	112000000
35	2550000000		4340000000		3870000000		7390000000		777000000	50200000	20500000	85200000	48200000	1270000000	561000000	99900000	554000000	176000000
42	6610000000		3300000000		13400000000		13300000000		1710000000	24500000	92600000	88900000	122000000	895000000	990000000	63000000	1160000000	1300000000
49	1.54e+009*								1.05e+009*	23200000	56200000	117000000	410000000	2380000000	670000000	89400000	1010000000	745000000
56										29700000	62800000	217000000	274000000	1990000000	686000000	50600000	661000000	597000000

## Sheet: 14
ICVB-1042 Plasma Genomes/µL
Study Day	ICVB-1042 (1.00E+09 PFU)						ICVB-1042 (1.00E+09 PFU) - Non-Tumor Bearing
7	232.96	899.733	1157.33	2210.13	1146.13	365.12	64.2133	284.853	370.72	33.8987	265.813	159.413
14	34.4213	866.133	851.2	522.667	414.4	563.733	47.04	19.2267	156.053	6.45867	16.7253	2.2064
21	8325.33	7914.67	5786.67	124.693	847.467	731.733	0	10.8267	2.2176	6.57067	36.848	2.14667
28	1635.2		25125.3	481.6	6384	1952.53	2.1168	2.13547	2.10933	0	4.29333	8.47467
35	526.4			1747.2		8138.67	2.09067	4.256	2.2176	6.23467	6.57067	2.10187
